# Supplementary material for: Comparative transcriptomics of an arctic foundation species, tussock cottongrass (Eriophorum vaginatum), during an extreme heat event
Source: Sci Rep. 2020 Jun 2;10:8990. doi: 10.1038/s41598-020-65693-8 (PMC7265556; doi:10.1038/s41598-020-65693-8)
Supplement: Supplementary file 2 — Supplementary Information 2. [file 41598_2020_65693_MOESM2_ESM.xlsx]

## Sheet: Title Page
Supplementary Information
Article in Scientific Reports
Comparative transcriptomics of an arctic foundation species, tussock cottongrass (Eriophorum vaginatum), during an extreme heat event
Jonathon E. Mohl1, Ned Fetcher2, Elizabeth Stunz3, Jianwu Tang4, Michael L. Moody3*
1Bioinformatics Program, University of Texas at El Paso, El Paso, TX 79968, USA
2Institute for Environmental Science and Sustainability, Wilkes University, Wilkes-Barre, PA 18766, USA
3Biological Sciences, University of Texas at El Paso, El Paso, TX 79968, USA
4The Ecosystems Center, Marine Biological Laboratory, Woods Hole, MA 02543, USA
*Correspondence Author: (mlmoody@utep.edu)

## Sheet: Supp.Table 1_E.vaginatum_transc
SeqName	Description	Length	#Hits	e-Value	sim mean	#GO	GO IDs	GO Names	Enzyme Codes	Enzyme Names	InterPro IDs	InterPro GO IDs	InterPro GO Names
EV_DN77810_c1_g3_i3	(-)-camphene tricyclene chloroplastic-like	1984	20	9.56e-114	67.97	2	F:GO:0010333; F:GO:0046872	F:terpene synthase activity; F:metal ion binding			IPR005630 (PFAM); IPR008949 (G3DSA:1.10.600.GENE3D); PTHR31225 (PANTHER); PTHR31225:SF38 (PANTHER); IPR008949 (SUPERFAMILY)	F:GO:0000287; F:GO:0010333; F:GO:0016829	F:magnesium ion binding; F:terpene synthase activity; F:lyase activity
EV_DN77810_c1_g3_i4	(-)-camphene/tricyclene synthase, chloroplastic-like isoform X1	1310	20	1.04e-68	70.84	2	F:GO:0010333; F:GO:0046872	F:terpene synthase activity; F:metal ion binding			IPR008949 (G3DSA:1.10.600.GENE3D); IPR036965 (G3DSA:1.50.10.GENE3D); IPR005630 (PFAM); PTHR31225 (PANTHER); PTHR31225:SF16 (PANTHER); IPR008949 (SUPERFAMILY)	F:GO:0000287; P:GO:0008152; F:GO:0010333; F:GO:0016829	F:magnesium ion binding; P:metabolic process; F:terpene synthase activity; F:lyase activity
EV_DN78836_c1_g13_i2	(+)-neomenthol dehydrogenase	460	6	0.660627	77.77	3	P:GO:0016579; F:GO:0016787; F:GO:0036459	P:protein deubiquitination; F:hydrolase activity; F:thiol-dependent ubiquitinyl hydrolase activity			no IPS match	no IPS match	no IPS match
EV_DN78836_c1_g22_i1	(+)-neomenthol dehydrogenase	478	20	1.06e-08	78.97	2	F:GO:0016491; P:GO:0055114	F:oxidoreductase activity; P:oxidation-reduction process			no IPS match	no IPS match	no IPS match
EV_DN74281_c0_g6_i8	(+)-neomenthol dehydrogenase	1111	20	7.19e-99	67.54	1	P:GO:0055114	P:oxidation-reduction process			IPR002347 (PRINTS); IPR002347 (PRINTS); IPR002347 (PFAM); G3DSA:3.40.50.720 (GENE3D); PTHR43490 (PANTHER); PTHR43490:SF43 (PANTHER); IPR036291 (SUPERFAMILY)	no GO terms	no GO terms
EV_DN72220_c0_g3_i2	(+)-neomenthol dehydrogenase	355	20	0.0519234	68.2	2	F:GO:0016491; P:GO:0055114	F:oxidoreductase activity; P:oxidation-reduction process			no IPS match	no IPS match	no IPS match
EV_DN78836_c1_g32_i1	(+)-neomenthol dehydrogenase	615	20	1.91e-14	76.85	1	P:GO:0055114	P:oxidation-reduction process			no IPS match	no IPS match	no IPS match
EV_DN74281_c0_g6_i7	(+)-neomenthol dehydrogenase	951	20	5.79e-100	67.41	1	P:GO:0055114	P:oxidation-reduction process			IPR002347 (PRINTS); IPR002347 (PRINTS); G3DSA:3.40.50.720 (GENE3D); IPR002347 (PFAM); PTHR43490:SF43 (PANTHER); PTHR43490 (PANTHER); IPR036291 (SUPERFAMILY)	no GO terms	no GO terms
EV_DN78836_c1_g11_i1	(+)-neomenthol dehydrogenase	257	20	1.08e-08	83.94	6	C:GO:0009505; C:GO:0016020; F:GO:0016491; P:GO:0016579; F:GO:0036459; P:GO:0055114	C:plant-type cell wall; C:membrane; F:oxidoreductase activity; P:protein deubiquitination; F:thiol-dependent ubiquitinyl hydrolase activity; P:oxidation-reduction process	EC:3.4.19.12	Ubiquitinyl hydrolase 1	no IPS match	no IPS match	no IPS match
EV_DN78836_c1_g12_i1	(+)-neomenthol dehydrogenase	263	20	0.00605462	81.32	3	F:GO:0016491; F:GO:0050221; P:GO:0055114	F:oxidoreductase activity; F:prostaglandin-E2 9-reductase activity; P:oxidation-reduction process			mobidb-lite (MOBIDB_LITE); mobidb-lite (MOBIDB_LITE)	no GO terms	no GO terms
EV_DN78836_c1_g21_i1	(+)-neomenthol dehydrogenase	276	20	1.34e-24	65.49	8	C:GO:0005829; C:GO:0005886; P:GO:0006952; F:GO:0008106; F:GO:0047501; F:GO:0047504; P:GO:0055114; P:GO:0080167	C:cytosol; C:plasma membrane; P:defense response; F:alcohol dehydrogenase (NADP+) activity; F:(+)-neomenthol dehydrogenase activity; F:(-)-menthol dehydrogenase activity; P:oxidation-reduction process; P:response to karrikin	EC:1.1.1.208; EC:1.1.1.207; EC:1.1.1.2	(+)-neomenthol dehydrogenase; (-)-menthol dehydrogenase; Alcohol dehydrogenase (NADP(+))	G3DSA:3.40.50.720 (GENE3D); PTHR43490 (PANTHER); PTHR43490:SF58 (PANTHER); IPR036291 (SUPERFAMILY)	no GO terms	no GO terms
EV_DN74281_c0_g7_i1	(+)-neomenthol dehydrogenase	280	20	1.23e-05	69.33	3	C:GO:0009505; F:GO:0016491; P:GO:0055114	C:plant-type cell wall; F:oxidoreductase activity; P:oxidation-reduction process			no IPS match	no IPS match	no IPS match
EV_DN78836_c1_g24_i1	(+)-neomenthol dehydrogenase	287	20	0.00319593	82.91	2	F:GO:0016491; P:GO:0055114	F:oxidoreductase activity; P:oxidation-reduction process			no IPS match	no IPS match	no IPS match
EV_DN79791_c5_g3_i2	(+)-neomenthol dehydrogenase	287	20	1.41e-20	68.41	1	P:GO:0055114	P:oxidation-reduction process			IPR002347 (PFAM); G3DSA:3.40.50.720 (GENE3D); PTHR43490 (PANTHER); PTHR43490:SF40 (PANTHER); IPR036291 (SUPERFAMILY)	no GO terms	no GO terms
EV_DN78836_c1_g18_i1	(+)-neomenthol dehydrogenase	315	20	7.96e-37	74.39	1	P:GO:0055114	P:oxidation-reduction process			IPR002347 (PRINTS); G3DSA:3.40.50.720 (GENE3D); PTHR43490 (PANTHER); PTHR43490:SF40 (PANTHER); IPR036291 (SUPERFAMILY)	no GO terms	no GO terms
EV_DN78836_c1_g9_i1	(+)-neomenthol dehydrogenase	372	20	2.3e-34	68.41	8	C:GO:0005829; C:GO:0005886; P:GO:0006952; F:GO:0008106; F:GO:0047501; F:GO:0047504; P:GO:0055114; P:GO:0080167	C:cytosol; C:plasma membrane; P:defense response; F:alcohol dehydrogenase (NADP+) activity; F:(+)-neomenthol dehydrogenase activity; F:(-)-menthol dehydrogenase activity; P:oxidation-reduction process; P:response to karrikin	EC:1.1.1.208; EC:1.1.1.207; EC:1.1.1.2	(+)-neomenthol dehydrogenase; (-)-menthol dehydrogenase; Alcohol dehydrogenase (NADP(+))	IPR002347 (PRINTS); IPR002347 (PFAM); G3DSA:3.40.50.720 (GENE3D); PTHR43490 (PANTHER); PTHR43490:SF58 (PANTHER); IPR036291 (SUPERFAMILY)	no GO terms	no GO terms
EV_DN185925_c0_g1_i1	(+)-neomenthol dehydrogenase	414	20	2.28e-23	88.1	2	F:GO:0016491; P:GO:0055114	F:oxidoreductase activity; P:oxidation-reduction process			no IPS match	no IPS match	no IPS match
EV_DN74281_c0_g3_i1	(+)-neomenthol dehydrogenase	432	20	0.000112	70.47	3	C:GO:0009505; F:GO:0016491; P:GO:0055114	C:plant-type cell wall; F:oxidoreductase activity; P:oxidation-reduction process			no IPS match	no IPS match	no IPS match
EV_DN74281_c0_g4_i1	(+)-neomenthol dehydrogenase	434	20	8.68e-05	69.33	3	C:GO:0009505; F:GO:0016491; P:GO:0055114	C:plant-type cell wall; F:oxidoreductase activity; P:oxidation-reduction process			no IPS match	no IPS match	no IPS match
EV_DN35497_c0_g1_i1	(+)-neomenthol dehydrogenase-like	496	20	1.25e-29	78.33	2	F:GO:0016491; P:GO:0055114	F:oxidoreductase activity; P:oxidation-reduction process			IPR002347 (PFAM); G3DSA:3.40.50.720 (GENE3D); PTHR43490:SF8 (PANTHER); PTHR43490 (PANTHER); IPR036291 (SUPERFAMILY)	no GO terms	no GO terms
EV_DN65769_c0_g1_i2	(+)-neomenthol dehydrogenase-like	270	20	8.86e-07	75.35	1	P:GO:0055114	P:oxidation-reduction process			no IPS match	no IPS match	no IPS match
EV_DN65769_c0_g2_i1	(+)-neomenthol dehydrogenase-like	323	20	1.6e-06	75.35	2	F:GO:0016491; P:GO:0055114	F:oxidoreductase activity; P:oxidation-reduction process			no IPS match	no IPS match	no IPS match
EV_DN67313_c1_g2_i1	(+)-neomenthol dehydrogenase-like	669	20	9.04e-28	69.64	1	P:GO:0055114	P:oxidation-reduction process			IPR002347 (PRINTS); PF13561 (PFAM); G3DSA:3.40.50.720 (GENE3D); PTHR43490:SF40 (PANTHER); PTHR43490 (PANTHER); IPR036291 (SUPERFAMILY)	no GO terms	no GO terms
EV_DN70256_c0_g4_i3	(+)-neomenthol dehydrogenase-like	687	20	3.31e-30	86.61	2	F:GO:0016491; P:GO:0055114	F:oxidoreductase activity; P:oxidation-reduction process			no IPS match	no IPS match	no IPS match
EV_DN78836_c1_g28_i1	(+)-neomenthol dehydrogenase-like	253	18	0.00429169	79	2	F:GO:0016491; P:GO:0055114	F:oxidoreductase activity; P:oxidation-reduction process			no IPS match	no IPS match	no IPS match
EV_DN66650_c0_g6_i1	(+)-neomenthol dehydrogenase-like	256	20	1.69e-06	93.96	7	F:GO:0004672; F:GO:0005524; P:GO:0006468; C:GO:0016020; C:GO:0016021; F:GO:0030246; P:GO:0055114	F:protein kinase activity; F:ATP binding; P:protein phosphorylation; C:membrane; C:integral component of membrane; F:carbohydrate binding; P:oxidation-reduction process			G3DSA:3.40.50.720 (GENE3D); IPR002347 (PFAM); IPR036291 (SUPERFAMILY)	no GO terms	no GO terms
EV_DN69170_c1_g2_i1	(+)-neomenthol dehydrogenase-like	260	20	2.61e-09	83.4	1	P:GO:0055114	P:oxidation-reduction process			no IPS match	no IPS match	no IPS match
EV_DN79791_c5_g8_i1	(+)-neomenthol dehydrogenase-like	265	20	6.25e-23	84.71	1	P:GO:0055114	P:oxidation-reduction process			G3DSA:3.40.50.720 (GENE3D); IPR002347 (PFAM); PTHR43490 (PANTHER); PTHR43490:SF43 (PANTHER); IPR036291 (SUPERFAMILY)	no GO terms	no GO terms
EV_DN78836_c1_g33_i1	(+)-neomenthol dehydrogenase-like	272	20	5.88e-32	75.5	1	P:GO:0055114	P:oxidation-reduction process			no IPS match	no IPS match	no IPS match
EV_DN73812_c0_g2_i1	(+)-neomenthol dehydrogenase-like	279	20	8.27e-20	62.66	2	F:GO:0016491; P:GO:0055114	F:oxidoreductase activity; P:oxidation-reduction process			G3DSA:3.40.50.720 (GENE3D); PTHR43490 (PANTHER); IPR036291 (SUPERFAMILY)	no GO terms	no GO terms
EV_DN78836_c1_g10_i1	(+)-neomenthol dehydrogenase-like	290	20	5.73e-33	75.63	2	F:GO:0016491; P:GO:0055114	F:oxidoreductase activity; P:oxidation-reduction process			G3DSA:3.40.50.720 (GENE3D); PTHR43490 (PANTHER); PTHR43490:SF40 (PANTHER); IPR036291 (SUPERFAMILY)	no GO terms	no GO terms
EV_DN79791_c5_g26_i1	(+)-neomenthol dehydrogenase-like	298	20	2.54e-37	82.78	2	F:GO:0016491; P:GO:0055114	F:oxidoreductase activity; P:oxidation-reduction process			IPR002347 (PRINTS); G3DSA:3.40.50.720 (GENE3D); IPR002347 (PFAM); PTHR43490 (PANTHER); PTHR43490:SF43 (PANTHER); IPR036291 (SUPERFAMILY)	no GO terms	no GO terms
EV_DN69170_c1_g5_i1	(+)-neomenthol dehydrogenase-like	300	20	3.73e-08	85.21	2	F:GO:0016491; P:GO:0055114	F:oxidoreductase activity; P:oxidation-reduction process			no IPS match	no IPS match	no IPS match
EV_DN79791_c5_g17_i1	(+)-neomenthol dehydrogenase-like	300	20	3.04e-14	79.52	2	F:GO:0016491; P:GO:0055114	F:oxidoreductase activity; P:oxidation-reduction process			G3DSA:3.40.50.720 (GENE3D); PTHR43490:SF43 (PANTHER); PTHR43490 (PANTHER); IPR036291 (SUPERFAMILY)	no GO terms	no GO terms
EV_DN78836_c1_g5_i1	(+)-neomenthol dehydrogenase-like	312	20	9.44e-35	81.04	2	F:GO:0016491; P:GO:0055114	F:oxidoreductase activity; P:oxidation-reduction process			G3DSA:3.40.50.720 (GENE3D); PTHR43490 (PANTHER); PTHR43490:SF40 (PANTHER); IPR036291 (SUPERFAMILY)	no GO terms	no GO terms
EV_DN79791_c5_g13_i1	(+)-neomenthol dehydrogenase-like	322	20	1.12e-29	69.12	2	F:GO:0016491; P:GO:0055114	F:oxidoreductase activity; P:oxidation-reduction process			G3DSA:3.40.50.720 (GENE3D); PTHR43490 (PANTHER); PTHR43490:SF40 (PANTHER); IPR036291 (SUPERFAMILY)	no GO terms	no GO terms
EV_DN79791_c5_g14_i3	(+)-neomenthol dehydrogenase-like	322	20	1.06e-36	82.1	2	F:GO:0016491; P:GO:0055114	F:oxidoreductase activity; P:oxidation-reduction process			IPR002347 (PRINTS); G3DSA:3.40.50.720 (GENE3D); IPR002347 (PFAM); PTHR43490 (PANTHER); PTHR43490:SF43 (PANTHER); IPR036291 (SUPERFAMILY)	no GO terms	no GO terms
EV_DN79791_c5_g5_i1	(+)-neomenthol dehydrogenase-like	330	20	2.78e-37	81.61	2	F:GO:0016491; P:GO:0055114	F:oxidoreductase activity; P:oxidation-reduction process			IPR002347 (PRINTS); G3DSA:3.40.50.720 (GENE3D); IPR002347 (PFAM); PTHR43490 (PANTHER); PTHR43490:SF43 (PANTHER); IPR036291 (SUPERFAMILY)	no GO terms	no GO terms
EV_DN79791_c5_g25_i1	(+)-neomenthol dehydrogenase-like	354	20	5.04e-31	82.74	1	P:GO:0055114	P:oxidation-reduction process			IPR002347 (PRINTS); IPR002347 (PFAM); G3DSA:3.40.50.720 (GENE3D); PTHR43490 (PANTHER); PTHR43490:SF43 (PANTHER); IPR036291 (SUPERFAMILY)	no GO terms	no GO terms
EV_DN79791_c5_g12_i3	(+)-neomenthol dehydrogenase-like	359	20	3.06e-26	72.61	1	P:GO:0055114	P:oxidation-reduction process			IPR002347 (PRINTS); G3DSA:3.40.50.720 (GENE3D); PTHR43490 (PANTHER); PTHR43490:SF40 (PANTHER); IPR036291 (SUPERFAMILY)	no GO terms	no GO terms
EV_DN79791_c5_g25_i2	(+)-neomenthol dehydrogenase-like	405	20	2.89e-36	80.2	1	P:GO:0055114	P:oxidation-reduction process			IPR002347 (PRINTS); IPR002347 (PFAM); G3DSA:3.40.50.720 (GENE3D); PTHR43490 (PANTHER); PTHR43490:SF43 (PANTHER); IPR036291 (SUPERFAMILY)	no GO terms	no GO terms
EV_DN174590_c0_g1_i1	(+)-neomenthol dehydrogenase-like	407	20	1.4e-38	76.54	1	P:GO:0055114	P:oxidation-reduction process			G3DSA:3.40.50.720 (GENE3D); PTHR43490 (PANTHER); PTHR43490:SF8 (PANTHER); IPR036291 (SUPERFAMILY)	no GO terms	no GO terms
EV_DN70256_c0_g4_i1	(+)-neomenthol dehydrogenase-like	416	20	2.27e-35	89.02	2	F:GO:0016491; P:GO:0055114	F:oxidoreductase activity; P:oxidation-reduction process			G3DSA:3.40.50.720 (GENE3D); IPR002347 (PFAM); PTHR43490:SF54 (PANTHER); PTHR43490 (PANTHER); IPR036291 (SUPERFAMILY)	no GO terms	no GO terms
EV_DN79791_c5_g12_i6	(+)-neomenthol dehydrogenase-like	429	20	1.75e-18	75.98	2	F:GO:0016491; P:GO:0055114	F:oxidoreductase activity; P:oxidation-reduction process			no IPS match	no IPS match	no IPS match
EV_DN79791_c5_g3_i1	(+)-neomenthol dehydrogenase-like	441	20	2.51e-35	64.06	1	P:GO:0055114	P:oxidation-reduction process			IPR002347 (PRINTS); G3DSA:3.40.50.720 (GENE3D); IPR002347 (PFAM); PTHR43490:SF26 (PANTHER); PTHR43490 (PANTHER); IPR036291 (SUPERFAMILY)	no GO terms	no GO terms
EV_DN65769_c0_g1_i1	(+)-neomenthol dehydrogenase-like	949	20	2.03e-06	80.58	2	F:GO:0016491; P:GO:0055114	F:oxidoreductase activity; P:oxidation-reduction process			no IPS match	no IPS match	no IPS match
EV_DN78836_c1_g17_i1	(+)-neomenthol dehydrogenase-like isoform X2	551	20	6.27e-21	79.48	2	F:GO:0016491; P:GO:0055114	F:oxidoreductase activity; P:oxidation-reduction process			G3DSA:3.40.50.720 (GENE3D); PTHR43490 (PANTHER); PTHR43490:SF40 (PANTHER); IPR036291 (SUPERFAMILY)	no GO terms	no GO terms
EV_DN72066_c1_g8_i1	(+)-pulegone reductase-like	328	20	1.35e-23	88.03	2	F:GO:0032440; P:GO:0055114	F:2-alkenal reductase [NAD(P)] activity; P:oxidation-reduction process	EC:1.3.1.74	2-alkenal reductase (NAD(P)(+))	no IPS match	no IPS match	no IPS match
EV_DN146433_c0_g1_i1	(3R)-hydroxyacyl-ACP dehydratase subunit HadC	295	20	8.17e-43	82.66	5	F:GO:0005515; C:GO:0005886; F:GO:0019171; P:GO:0030497; P:GO:0042759	F:protein binding; C:plasma membrane; F:3-hydroxyacyl-[acyl-carrier-protein] dehydratase activity; P:fatty acid elongation; P:long-chain fatty acid biosynthetic process	EC:4.2.1.59	3-hydroxyacyl-[acyl-carrier-protein] dehydratase	PF13452 (PFAM); G3DSA:3.10.129.10 (GENE3D); cd03441 (CDD); IPR029069 (SUPERFAMILY)	no GO terms	no GO terms
EV_DN73176_c5_g2_i6	(3R)-hydroxymyristoyl-[acyl-carrier-protein] dehydratase	853	20	5.39e-107	87.8	8	C:GO:0005618; P:GO:0006633; F:GO:0008693; C:GO:0009534; C:GO:0009941; C:GO:0016021; F:GO:0022857; P:GO:0055085	C:cell wall; P:fatty acid biosynthetic process; F:3-hydroxydecanoyl-[acyl-carrier-protein] dehydratase activity; C:chloroplast thylakoid; C:chloroplast envelope; C:integral component of membrane; F:transmembrane transporter activity; P:transmembrane transport	EC:4.2.1.60; EC:4.2.1.59	Carbon-oxygen lyases; 3-hydroxyacyl-[acyl-carrier-protein] dehydratase	IPR010084 (TIGRFAM); G3DSA:3.10.129.10 (GENE3D); IPR013114 (PFAM); PTHR30272 (PANTHER); PTHR30272:SF11 (PANTHER); IPR010084 (HAMAP); cd01288 (CDD); IPR029069 (SUPERFAMILY)	C:GO:0005737; P:GO:0006633; F:GO:0016836	C:cytoplasm; P:fatty acid biosynthetic process; F:hydro-lyase activity
EV_DN73176_c5_g2_i1	(3R)-hydroxymyristoyl-[acyl-carrier-protein] dehydratase	872	20	5.92e-108	87.15	10	C:GO:0005618; P:GO:0006633; F:GO:0008693; C:GO:0009534; P:GO:0009817; C:GO:0009941; C:GO:0016021; F:GO:0022857; F:GO:0047450; P:GO:0055085	C:cell wall; P:fatty acid biosynthetic process; F:3-hydroxydecanoyl-[acyl-carrier-protein] dehydratase activity; C:chloroplast thylakoid; P:defense response to fungus, incompatible interaction; C:chloroplast envelope; C:integral component of membrane; F:transmembrane transporter activity; F:crotonoyl-[acyl-carrier-protein] hydratase activity; P:transmembrane transport	EC:4.2.1.60; EC:4.2.1.59; EC:4.2.1.58	Carbon-oxygen lyases; 3-hydroxyacyl-[acyl-carrier-protein] dehydratase; Carbon-oxygen lyases	G3DSA:3.10.129.10 (GENE3D); IPR013114 (PFAM); IPR010084 (TIGRFAM); PTHR30272 (PANTHER); PTHR30272:SF11 (PANTHER); IPR010084 (HAMAP); cd01288 (CDD); IPR029069 (SUPERFAMILY)	C:GO:0005737; P:GO:0006633; F:GO:0016836	C:cytoplasm; P:fatty acid biosynthetic process; F:hydro-lyase activity
EV_DN73176_c5_g2_i7	(3R)-hydroxymyristoyl-[acyl-carrier-protein] dehydratase	884	20	7.9e-108	87.15	10	C:GO:0005618; P:GO:0006633; F:GO:0008693; C:GO:0009534; P:GO:0009817; C:GO:0009941; C:GO:0016021; F:GO:0022857; F:GO:0047450; P:GO:0055085	C:cell wall; P:fatty acid biosynthetic process; F:3-hydroxydecanoyl-[acyl-carrier-protein] dehydratase activity; C:chloroplast thylakoid; P:defense response to fungus, incompatible interaction; C:chloroplast envelope; C:integral component of membrane; F:transmembrane transporter activity; F:crotonoyl-[acyl-carrier-protein] hydratase activity; P:transmembrane transport	EC:4.2.1.60; EC:4.2.1.59; EC:4.2.1.58	Carbon-oxygen lyases; 3-hydroxyacyl-[acyl-carrier-protein] dehydratase; Carbon-oxygen lyases	G3DSA:3.10.129.10 (GENE3D); IPR013114 (PFAM); IPR010084 (TIGRFAM); PTHR30272:SF11 (PANTHER); PTHR30272 (PANTHER); IPR010084 (HAMAP); cd01288 (CDD); IPR029069 (SUPERFAMILY)	C:GO:0005737; P:GO:0006633; F:GO:0016836	C:cytoplasm; P:fatty acid biosynthetic process; F:hydro-lyase activity
EV_DN73176_c5_g2_i8	(3R)-hydroxymyristoyl-[acyl-carrier-protein] dehydratase	888	20	7.11e-108	87.15	10	C:GO:0005618; P:GO:0006633; F:GO:0008693; C:GO:0009534; P:GO:0009817; C:GO:0009941; C:GO:0016021; F:GO:0022857; F:GO:0047450; P:GO:0055085	C:cell wall; P:fatty acid biosynthetic process; F:3-hydroxydecanoyl-[acyl-carrier-protein] dehydratase activity; C:chloroplast thylakoid; P:defense response to fungus, incompatible interaction; C:chloroplast envelope; C:integral component of membrane; F:transmembrane transporter activity; F:crotonoyl-[acyl-carrier-protein] hydratase activity; P:transmembrane transport	EC:4.2.1.60; EC:4.2.1.59; EC:4.2.1.58	Carbon-oxygen lyases; 3-hydroxyacyl-[acyl-carrier-protein] dehydratase; Carbon-oxygen lyases	G3DSA:3.10.129.10 (GENE3D); IPR013114 (PFAM); IPR010084 (TIGRFAM); PTHR30272:SF11 (PANTHER); PTHR30272 (PANTHER); IPR010084 (HAMAP); cd01288 (CDD); IPR029069 (SUPERFAMILY)	C:GO:0005737; P:GO:0006633; F:GO:0016836	C:cytoplasm; P:fatty acid biosynthetic process; F:hydro-lyase activity
EV_DN96814_c0_g1_i1	(6-4)DNA photolyase	269	7	1.58047	58.03	12	F:GO:0000166; F:GO:0000981; F:GO:0003677; F:GO:0003914; C:GO:0005634; P:GO:0006281; P:GO:0006355; P:GO:0006357; P:GO:0006974; F:GO:0008270; P:GO:0009411; F:GO:0016829	F:nucleotide binding; F:DNA-binding transcription factor activity, RNA polymerase II-specific; F:DNA binding; F:DNA (6-4) photolyase activity; C:nucleus; P:DNA repair; P:regulation of transcription, DNA-templated; P:regulation of transcription by RNA polymerase II; P:cellular response to DNA damage stimulus; F:zinc ion binding; P:response to UV; F:lyase activity			mobidb-lite (MOBIDB_LITE); mobidb-lite (MOBIDB_LITE)	no GO terms	no GO terms
EV_DN75623_c0_g4_i5	(6-4)DNA photolyase	324	20	1.78e-56	88.83	5	F:GO:0000166; F:GO:0003677; F:GO:0003914; P:GO:0006281; P:GO:0009411	F:nucleotide binding; F:DNA binding; F:DNA (6-4) photolyase activity; P:DNA repair; P:response to UV	EC:4.1.99; EC:4.1.99.13	Carbon-carbon lyases; (6-4)DNA photolyase	IPR005101 (PFAM); G3DSA:1.25.40.80 (GENE3D); PTHR11455:SF34 (PANTHER); PTHR11455 (PANTHER); IPR005101 (SUPERFAMILY)	no GO terms	no GO terms
EV_DN75623_c0_g4_i6	(6-4)DNA photolyase	2089	20	0	84.83	2	F:GO:0003914; P:GO:0009411	F:DNA (6-4) photolyase activity; P:response to UV	EC:4.1.99; EC:4.1.99.13	Carbon-carbon lyases; (6-4)DNA photolyase	IPR005101 (PFAM); G3DSA:1.10.579.10 (GENE3D); IPR014729 (G3DSA:3.40.50.GENE3D); IPR006050 (PFAM); mobidb-lite (MOBIDB_LITE); PTHR11455 (PANTHER); PTHR11455:SF9 (PANTHER); IPR006050 (PROSITE_PROFILES); IPR036155 (SUPERFAMILY); IPR036134 (SUPERFAMILY)	no GO terms	no GO terms
EV_DN75623_c0_g4_i1	(6-4)DNA photolyase	2112	20	0	86.35	5	F:GO:0000166; F:GO:0003677; F:GO:0003914; P:GO:0006281; P:GO:0009411	F:nucleotide binding; F:DNA binding; F:DNA (6-4) photolyase activity; P:DNA repair; P:response to UV	EC:4.1.99; EC:4.1.99.13	Carbon-carbon lyases; (6-4)DNA photolyase	G3DSA:1.25.40.80 (GENE3D); G3DSA:1.10.579.10 (GENE3D); IPR005101 (PFAM); mobidb-lite (MOBIDB_LITE); PTHR11455:SF9 (PANTHER); PTHR11455 (PANTHER); IPR036134 (SUPERFAMILY)	no GO terms	no GO terms
EV_DN75623_c0_g4_i3	(6-4)DNA photolyase	2450	20	3.18e-174	86.7	5	F:GO:0000166; F:GO:0003677; F:GO:0003914; P:GO:0006281; P:GO:0009411	F:nucleotide binding; F:DNA binding; F:DNA (6-4) photolyase activity; P:DNA repair; P:response to UV	EC:4.1.99; EC:4.1.99.13	Carbon-carbon lyases; (6-4)DNA photolyase	G3DSA:1.10.579.10 (GENE3D); IPR005101 (PFAM); G3DSA:1.25.40.80 (GENE3D); mobidb-lite (MOBIDB_LITE); PTHR11455:SF9 (PANTHER); PTHR11455 (PANTHER); IPR036134 (SUPERFAMILY)	no GO terms	no GO terms
EV_DN75623_c0_g4_i4	(6-4)DNA photolyase	3403	20	3.66e-177	84.8	2	C:GO:0016021; F:GO:0016829	C:integral component of membrane; F:lyase activity			IPR014729 (G3DSA:3.40.50.GENE3D); IPR005101 (PFAM); G3DSA:1.10.579.10 (GENE3D); IPR006050 (PFAM); PTHR11455:SF30 (PANTHER); PTHR11455 (PANTHER); IPR006050 (PROSITE_PROFILES); IPR036134 (SUPERFAMILY); IPR036155 (SUPERFAMILY)	no GO terms	no GO terms
EV_DN71591_c1_g13_i1	(6-4)DNA photolyase isoform X3	268	20	8.18e-11	65.04	1	C:GO:0016020	C:membrane			mobidb-lite (MOBIDB_LITE); PTHR34189 (PANTHER); PTHR34189:SF6 (PANTHER)	no GO terms	no GO terms
EV_DN75623_c0_g2_i1	(6-4)DNA photolyase-like	404	20	6.41e-22	86.61	6	F:GO:0000166; F:GO:0003677; F:GO:0003904; F:GO:0003914; P:GO:0006281; P:GO:0009411	F:nucleotide binding; F:DNA binding; F:deoxyribodipyrimidine photo-lyase activity; F:DNA (6-4) photolyase activity; P:DNA repair; P:response to UV	EC:4.1.99.3; EC:4.1.99; EC:4.1.99.13	Deoxyribodipyrimidine photo-lyase; Carbon-carbon lyases; (6-4)DNA photolyase	IPR014729 (G3DSA:3.40.50.GENE3D); IPR006050 (PFAM); PTHR11455 (PANTHER); IPR006050 (PROSITE_PROFILES); IPR036155 (SUPERFAMILY)	no GO terms	no GO terms
EV_DN60366_c0_g1_i4	(csu525(rpL17)), mRNA	1343	20	3.24e-32	61.5	8	F:GO:0003674; F:GO:0003677; C:GO:0005634; P:GO:0008150; C:GO:0016020; C:GO:0016021; P:GO:0036297; C:GO:0043240	F:molecular_function; F:DNA binding; C:nucleus; P:biological_process; C:membrane; C:integral component of membrane; P:interstrand cross-link repair; C:Fanconi anaemia nuclear complex			no IPS match	no IPS match	no IPS match
EV_DN60366_c0_g1_i3	(csu525(rpL17)), mRNA	927	20	3.12e-33	61.5	8	F:GO:0003674; F:GO:0003677; C:GO:0005634; P:GO:0008150; C:GO:0016020; C:GO:0016021; P:GO:0036297; C:GO:0043240	F:molecular_function; F:DNA binding; C:nucleus; P:biological_process; C:membrane; C:integral component of membrane; P:interstrand cross-link repair; C:Fanconi anaemia nuclear complex			no IPS match	no IPS match	no IPS match
EV_DN115234_c0_g1_i1	(csu525(rpL17)), mRNA	252	2	8.87567	67.74	2	P:GO:0036297; C:GO:0043240	P:interstrand cross-link repair; C:Fanconi anaemia nuclear complex			no IPS match	no IPS match	no IPS match
EV_DN174567_c0_g1_i1	(dimethylallyl)adenosine tRNA methylthiotransferase	271	9	0.0480838	58.86	17	F:GO:0003824; F:GO:0004252; C:GO:0005737; P:GO:0006400; P:GO:0006508; P:GO:0006629; P:GO:0007154; P:GO:0008033; F:GO:0008236; C:GO:0016020; C:GO:0016021; F:GO:0016298; F:GO:0016740; F:GO:0016788; F:GO:0046872; F:GO:0051536; F:GO:0051539	F:catalytic activity; F:serine-type endopeptidase activity; C:cytoplasm; P:tRNA modification; P:proteolysis; P:lipid metabolic process; P:cell communication; P:tRNA processing; F:serine-type peptidase activity; C:membrane; C:integral component of membrane; F:lipase activity; F:transferase activity; F:hydrolase activity, acting on ester bonds; F:metal ion binding; F:iron-sulfur cluster binding; F:…			mobidb-lite (MOBIDB_LITE); mobidb-lite (MOBIDB_LITE)	no GO terms	no GO terms
EV_DN62181_c0_g1_i2	(DL)-glycerol-3-phosphatase 2	1080	20	6.57e-98	70.65	3	C:GO:0005737; P:GO:0006114; F:GO:0043136	C:cytoplasm; P:glycerol biosynthetic process; F:glycerol-3-phosphatase activity	EC:3.1.3.41	4-nitrophenylphosphatase	PF13419 (PFAM); IPR023214 (G3DSA:3.40.50.GENE3D); IPR023198 (G3DSA:1.10.150.GENE3D); PTHR18901 (PANTHER); PTHR18901:SF38 (PANTHER); IPR036412 (SUPERFAMILY)	no GO terms	no GO terms
EV_DN62181_c0_g1_i7	(DL)-glycerol-3-phosphatase 2	1379	20	1.74e-96	70.65	3	C:GO:0005737; P:GO:0006114; F:GO:0043136	C:cytoplasm; P:glycerol biosynthetic process; F:glycerol-3-phosphatase activity	EC:3.1.3.41	4-nitrophenylphosphatase	PF13419 (PFAM); IPR023214 (G3DSA:3.40.50.GENE3D); IPR023198 (G3DSA:1.10.150.GENE3D); PTHR18901 (PANTHER); PTHR18901:SF38 (PANTHER); IPR036412 (SUPERFAMILY)	no GO terms	no GO terms
EV_DN97585_c0_g1_i1	(DL)-glycerol-3-phosphatase 2 isoform X2	511	15	0.000128	80.95	7	F:GO:0000287; P:GO:0006114; C:GO:0016020; C:GO:0016021; P:GO:0016311; F:GO:0016787; F:GO:0043136	F:magnesium ion binding; P:glycerol biosynthetic process; C:membrane; C:integral component of membrane; P:dephosphorylation; F:hydrolase activity; F:glycerol-3-phosphatase activity			no IPS match	no IPS match	no IPS match
EV_DN62181_c0_g1_i10	(DL)-glycerol-3-phosphatase 2-like	1295	20	5.01e-105	80.67	6	C:GO:0005737; P:GO:0006114; F:GO:0008531; P:GO:0016310; P:GO:0016311; F:GO:0043136	C:cytoplasm; P:glycerol biosynthetic process; F:riboflavin kinase activity; P:phosphorylation; P:dephosphorylation; F:glycerol-3-phosphatase activity	EC:2.7.1.26; EC:3.1.3.41	Riboflavin kinase; 4-nitrophenylphosphatase	IPR023198 (G3DSA:1.10.150.GENE3D); IPR023214 (G3DSA:3.40.50.GENE3D); IPR006439 (TIGRFAM); PF13419 (PFAM); PTHR18901:SF38 (PANTHER); PTHR18901 (PANTHER); IPR036412 (SUPERFAMILY)	P:GO:0008152; F:GO:0016787	P:metabolic process; F:hydrolase activity
EV_DN62181_c0_g1_i4	(DL)-glycerol-3-phosphatase 2-like	1359	20	1.03e-104	80.67	6	C:GO:0005737; P:GO:0006114; F:GO:0008531; P:GO:0016310; P:GO:0016311; F:GO:0043136	C:cytoplasm; P:glycerol biosynthetic process; F:riboflavin kinase activity; P:phosphorylation; P:dephosphorylation; F:glycerol-3-phosphatase activity	EC:2.7.1.26; EC:3.1.3.41	Riboflavin kinase; 4-nitrophenylphosphatase	IPR023214 (G3DSA:3.40.50.GENE3D); IPR023198 (G3DSA:1.10.150.GENE3D); IPR006439 (TIGRFAM); PF13419 (PFAM); PTHR18901:SF38 (PANTHER); PTHR18901 (PANTHER); IPR036412 (SUPERFAMILY)	P:GO:0008152; F:GO:0016787	P:metabolic process; F:hydrolase activity
EV_DN79438_c1_g11_i1	(E,E)-alpha-farnesene synthase-like	306	20	3.25e-20	64.04	1	F:GO:0016829	F:lyase activity			IPR008949 (G3DSA:1.10.600.GENE3D); PTHR31225:SF9 (PANTHER); PTHR31225 (PANTHER); IPR008949 (SUPERFAMILY)	no GO terms	no GO terms
EV_DN78088_c10_g4_i1	(E,E)-alpha-farnesene synthase-like	255	20	0.0170975	74.79	17	F:GO:0000287; P:GO:0006952; C:GO:0009507; C:GO:0009536; C:GO:0009570; P:GO:0009611; P:GO:0009753; F:GO:0010333; P:GO:0016114; F:GO:0016829; F:GO:0034768; F:GO:0046872; F:GO:0050551; F:GO:0050552; P:GO:0080027; F:GO:0102701; F:GO:0102703	F:magnesium ion binding; P:defense response; C:chloroplast; C:plastid; C:chloroplast stroma; P:response to wounding; P:response to jasmonic acid; F:terpene synthase activity; P:terpenoid biosynthetic process; F:lyase activity; F:(E)-beta-ocimene synthase activity; F:metal ion binding; F:myrcene synthase activity; F:(4S)-limonene synthase activity; P:response to herbivore; F:tricyclene synthase ac…			no IPS match	no IPS match	no IPS match
EV_DN72535_c0_g1_i3	(Fructose-bisphosphate aldolase)-lysine N-methyltransferase, chloroplastic	1436	20	3.8e-33	75.14	1	F:GO:0016740	F:transferase activity			G3DSA:3.90.1410.10 (GENE3D); PTHR13271:SF11 (PANTHER); PTHR13271 (PANTHER); SSF82199 (SUPERFAMILY)	no GO terms	no GO terms
EV_DN78752_c0_g29_i1	(glutamate--ammonia-ligase) adenylyltransferase	474	18	0.000145	57.5	3	F:GO:0003676; F:GO:0008270; P:GO:0015074	F:nucleic acid binding; F:zinc ion binding; P:DNA integration			no IPS match	no IPS match	no IPS match
EV_DN47289_c0_g1_i1	(p)ppGpp synthetase	428	20	1.09e-69	80.37	5	F:GO:0008728; F:GO:0008893; P:GO:0015969; F:GO:0016301; P:GO:0016310	F:GTP diphosphokinase activity; F:guanosine-3',5'-bis(diphosphate) 3'-diphosphatase activity; P:guanosine tetraphosphate metabolic process; F:kinase activity; P:phosphorylation	EC:2.7.6.5; EC:3.1.7.2	GTP diphosphokinase; Guanosine-3',5'-bis(diphosphate) 3'-diphosphatase	no IPS match	no IPS match	no IPS match
EV_DN76743_c10_g1_i1	(plastid)	581	20	4.68e-78	98.61	4	C:GO:0009536; P:GO:0009772; C:GO:0016021; F:GO:0045156	C:plastid; P:photosynthetic electron transport in photosystem II; C:integral component of membrane; F:electron transporter, transferring electrons within the cyclic electron transport pathway of photosynthesis activity			IPR036854 (G3DSA:1.20.85.GENE3D); IPR000484 (PFAM); PTHR33149 (PANTHER); PTHR33149:SF11 (PANTHER); IPR036854 (SUPERFAMILY)	P:GO:0009772; P:GO:0019684; F:GO:0045156	P:photosynthetic electron transport in photosystem II; P:photosynthesis, light reaction; F:electron transporter, transferring electrons within the cyclic electron transport pathway of photosynthesis activity
EV_DN79438_c1_g10_i1	(R)-limonene synthase	262	1	5.58434	80.77	4	F:GO:0000287; F:GO:0010333; F:GO:0016829; F:GO:0034002	F:magnesium ion binding; F:terpene synthase activity; F:lyase activity; F:(R)-limonene synthase activity			no IPS match	no IPS match	no IPS match
EV_DN106234_c0_g1_i1	(R)-limonene synthase, putative	277	20	3.21e-17	72.22	12	C:GO:0005829; C:GO:0009570; P:GO:0009611; P:GO:0009625; P:GO:0009753; P:GO:0016106; F:GO:0034768; F:GO:0046872; F:GO:0050551; P:GO:0051762; F:GO:0052578; P:GO:0080027	C:cytosol; C:chloroplast stroma; P:response to wounding; P:response to insect; P:response to jasmonic acid; P:sesquiterpenoid biosynthetic process; F:(E)-beta-ocimene synthase activity; F:metal ion binding; F:myrcene synthase activity; P:sesquiterpene biosynthetic process; F:alpha-farnesene synthase activity; P:response to herbivore	EC:4.2.3.15; EC:4.2.3.106	Myrcene synthase; (E)-beta-ocimene synthase	IPR001906 (PFAM); IPR036965 (G3DSA:1.50.10.GENE3D); PTHR31225 (PANTHER); PTHR31225:SF16 (PANTHER); IPR008930 (SUPERFAMILY)	P:GO:0008152; F:GO:0010333; F:GO:0016829	P:metabolic process; F:terpene synthase activity; F:lyase activity
EV_DN53773_c0_g2_i1	(R)-limonene synthase, putative	379	20	4.94e-28	75.93	2	F:GO:0000287; F:GO:0010333	F:magnesium ion binding; F:terpene synthase activity			IPR005630 (PFAM); IPR008949 (G3DSA:1.10.600.GENE3D); PTHR31225:SF5 (PANTHER); PTHR31225 (PANTHER); IPR008949 (SUPERFAMILY)	F:GO:0000287; F:GO:0010333; F:GO:0016829	F:magnesium ion binding; F:terpene synthase activity; F:lyase activity
EV_DN155377_c0_g1_i1	(R)-mandelonitrile lyase-like	279	20	1.24e-30	76.16	4	F:GO:0016614; F:GO:0016829; F:GO:0050660; P:GO:0055114	F:oxidoreductase activity, acting on CH-OH group of donors; F:lyase activity; F:flavin adenine dinucleotide binding; P:oxidation-reduction process			G3DSA:3.30.410.40 (GENE3D); IPR007867 (PFAM); PTHR11552:SF82 (PANTHER); PTHR11552 (PANTHER); SSF54373 (SUPERFAMILY)	F:GO:0016614; P:GO:0055114	F:oxidoreductase activity, acting on CH-OH group of donors; P:oxidation-reduction process
EV_DN79327_c5_g1_i2	(S)-2-hydroxy-acid	694	20	4.93e-09	96.73	4	F:GO:0010181; C:GO:0016021; F:GO:0016491; P:GO:0055114	F:FMN binding; C:integral component of membrane; F:oxidoreductase activity; P:oxidation-reduction process			no IPS match	no IPS match	no IPS match
EV_DN79181_c3_g8_i3	(S)-2-hydroxy-acid oxidase, putative	736	20	1.11e-50	85.99	10	C:GO:0005777; F:GO:0008891; P:GO:0009854; P:GO:0010109; F:GO:0010181; P:GO:0019048; F:GO:0052852; F:GO:0052853; F:GO:0052854; P:GO:0055114	C:peroxisome; F:glycolate oxidase activity; P:oxidative photosynthetic carbon pathway; P:regulation of photosynthesis; F:FMN binding; P:modulation by virus of host morphology or physiology; F:very-long-chain-(S)-2-hydroxy-acid oxidase activity; F:long-chain-(S)-2-hydroxy-long-chain-acid oxidase activity; F:medium-chain-(S)-2-hydroxy-acid oxidase activity; P:oxidation-reduction process	EC:1.1.3.15	(S)-2-hydroxy-acid oxidase	IPR013785 (G3DSA:3.20.20.GENE3D); IPR000262 (PFAM); PTHR10578 (PANTHER); PTHR10578:SF102 (PANTHER); IPR037396 (PROSITE_PROFILES); SSF51395 (SUPERFAMILY)	F:GO:0003824; F:GO:0016491	F:catalytic activity; F:oxidoreductase activity
EV_DN78125_c0_g3_i8	(S)-coclaurine N-methyltransferase	1807	20	2.66e-113	87.68	3	F:GO:0008168; P:GO:0008610; P:GO:0032259	F:methyltransferase activity; P:lipid biosynthetic process; P:methylation			PF02353 (PFAM); G3DSA:3.40.50.150 (GENE3D); PTHR43832 (PANTHER); cd02440 (CDD); IPR029063 (SUPERFAMILY)	no GO terms	no GO terms
EV_DN78125_c0_g3_i12	(S)-coclaurine N-methyltransferase	3348	20	1.52e-175	91.35	3	F:GO:0008168; P:GO:0008610; P:GO:0032259	F:methyltransferase activity; P:lipid biosynthetic process; P:methylation			G3DSA:3.40.50.150 (GENE3D); PF02353 (PFAM); PTHR43832 (PANTHER); cd02440 (CDD); IPR029063 (SUPERFAMILY)	no GO terms	no GO terms
EV_DN78125_c0_g3_i6	(S)-coclaurine N-methyltransferase-like	1683	20	2.18e-109	88.59	4	F:GO:0008168; P:GO:0008610; C:GO:0016021; P:GO:0032259	F:methyltransferase activity; P:lipid biosynthetic process; C:integral component of membrane; P:methylation			G3DSA:3.40.50.150 (GENE3D); PF02353 (PFAM); PTHR43832 (PANTHER); cd02440 (CDD); IPR029063 (SUPERFAMILY)	no GO terms	no GO terms
EV_DN78125_c0_g3_i13	(S)-coclaurine N-methyltransferase-like	1780	20	3.17e-110	86.47	6	C:GO:0005774; C:GO:0005886; F:GO:0008168; P:GO:0008610; C:GO:0016021; P:GO:0032259	C:vacuolar membrane; C:plasma membrane; F:methyltransferase activity; P:lipid biosynthetic process; C:integral component of membrane; P:methylation			G3DSA:3.40.50.150 (GENE3D); PF02353 (PFAM); PTHR43832 (PANTHER); cd02440 (CDD); IPR029063 (SUPERFAMILY)	no GO terms	no GO terms
EV_DN78125_c0_g3_i2	(S)-coclaurine N-methyltransferase-like	2346	20	9.4e-180	91.83	6	C:GO:0005739; C:GO:0005768; C:GO:0005774; C:GO:0005802; F:GO:0008757; P:GO:0032259	C:mitochondrion; C:endosome; C:vacuolar membrane; C:trans-Golgi network; F:S-adenosylmethionine-dependent methyltransferase activity; P:methylation			G3DSA:3.40.50.150 (GENE3D); IPR029063 (PFAM); PTHR43832 (PANTHER); cd02440 (CDD); IPR029063 (SUPERFAMILY)	no GO terms	no GO terms
EV_DN79155_c1_g1_i4	(S)-ureidoglycine aminohydrolase	2340	20	2.25e-06	90.15	4	P:GO:0000256; P:GO:0006145; P:GO:0010136; F:GO:0071522	P:allantoin catabolic process; P:purine nucleobase catabolic process; P:ureide catabolic process; F:ureidoglycine aminohydrolase activity			no IPS match	no IPS match	no IPS match
EV_DN76065_c0_g10_i1	, PH0010 family	733	1	9.84908	37.61	4	P:GO:0006725; F:GO:0008198; F:GO:0016491; P:GO:0055114	P:cellular aromatic compound metabolic process; F:ferrous iron binding; F:oxidoreductase activity; P:oxidation-reduction process			no IPS match	no IPS match	no IPS match
EV_DN72741_c0_g4_i5	[acyl-carrier-protein] S-malonyltransferase	667	20	4.63e-82	96.26	3	F:GO:0004314; C:GO:0005829; C:GO:0009570	F:[acyl-carrier-protein] S-malonyltransferase activity; C:cytosol; C:chloroplast stroma	EC:2.3.1.85; EC:2.3.1.39	Fatty-acid synthase; [Acyl-carrier-protein] S-malonyltransferase	IPR020801 (SMART); G3DSA:3.40.366.20 (GENE3D); PTHR42681 (PANTHER); IPR016036 (SUPERFAMILY); IPR016035 (SUPERFAMILY)	P:GO:0008152	P:metabolic process
EV_DN138004_c0_g1_i1	[Cryptococcus gattii WM276]	597	20	3.9e-12	61.31	1	C:GO:0016020	C:membrane			mobidb-lite (MOBIDB_LITE); mobidb-lite (MOBIDB_LITE)	no GO terms	no GO terms
EV_DN69794_c0_g3_i1	[FeFe] hydrogenase, group A	323	4	2.15578	51.66	6	F:GO:0003824; F:GO:0005506; F:GO:0008901; F:GO:0016491; F:GO:0051536; P:GO:0055114	F:catalytic activity; F:iron ion binding; F:ferredoxin hydrogenase activity; F:oxidoreductase activity; F:iron-sulfur cluster binding; P:oxidation-reduction process			no IPS match	no IPS match	no IPS match
EV_DN69570_c2_g4_i1	[Pyruvate dehydrogenase (acetyl-transferring)] kinase mitochondrial	505	20	3.41e-31	92.5	2	F:GO:0004672; P:GO:0006468	F:protein kinase activity; P:protein phosphorylation			IPR018955 (PFAM); IPR036784 (G3DSA:1.20.140.GENE3D); PTHR11947:SF24 (PANTHER); PTHR11947 (PANTHER); IPR036784 (SUPERFAMILY)	no GO terms	no GO terms
EV_DN79886_c1_g13_i2	00561 alpha/beta hydrolase fold	233	20	7.28e-32	89.87	3	F:GO:0003824; C:GO:0009507; C:GO:0016021	F:catalytic activity; C:chloroplast; C:integral component of membrane			IPR029058 (G3DSA:3.40.50.GENE3D); PTHR43194 (PANTHER); IPR029058 (SUPERFAMILY)	no GO terms	no GO terms
EV_DN70115_c0_g1_i1	01P13-1	1134	4	1.98124	67.83	5	C:GO:0000943; F:GO:0003676; F:GO:0005524; F:GO:0008270; P:GO:0015074	C:retrotransposon nucleocapsid; F:nucleic acid binding; F:ATP binding; F:zinc ion binding; P:DNA integration			mobidb-lite (MOBIDB_LITE); mobidb-lite (MOBIDB_LITE)	no GO terms	no GO terms
EV_DN68966_c0_g3_i1	1-(5-phosphoribosyl)-5-[(5-phosphoribosylamino)methylideneamino] imidazole-4-carboxamide isomerase	430	4	2.75834	46.69	22	F:GO:0000166; F:GO:0005515; F:GO:0005524; C:GO:0005634; C:GO:0005737; C:GO:0005783; C:GO:0005788; P:GO:0006986; C:GO:0016020; F:GO:0016887; P:GO:0030433; P:GO:0030968; F:GO:0031072; P:GO:0034605; P:GO:0034620; C:GO:0034663; P:GO:0042026; F:GO:0042623; F:GO:0044183; F:GO:0051082; P:GO:0051085; F:GO:0051787	F:nucleotide binding; F:protein binding; F:ATP binding; C:nucleus; C:cytoplasm; C:endoplasmic reticulum; C:endoplasmic reticulum lumen; P:response to unfolded protein; C:membrane; F:ATPase activity; P:ubiquitin-dependent ERAD pathway; P:endoplasmic reticulum unfolded protein response; F:heat shock protein binding; P:cellular response to heat; P:cellular response to unfolded protein; C:endoplasmic…			mobidb-lite (MOBIDB_LITE)	no GO terms	no GO terms
EV_DN78493_c2_g5_i3	1-(5-phosphoribosyl)-5-[(5-phosphoribosylamino)methylideneamino] imidazole-4-carboxamide isomerase chloroplastic	1369	20	2.2e-76	89.19	4	P:GO:0000105; P:GO:0000162; F:GO:0003949; C:GO:0009507	P:histidine biosynthetic process; P:tryptophan biosynthetic process; F:1-(5-phosphoribosyl)-5-[(5-phosphoribosylamino)methylideneamino]imidazole-4-carboxamide isomerase activity; C:chloroplast	EC:5.3.1.16	1-(5-phosphoribosyl)-5-	IPR006062 (PFAM); IPR013785 (G3DSA:3.20.20.GENE3D); PTHR43090 (PANTHER); IPR011060 (SUPERFAMILY)	P:GO:0000105; F:GO:0003824; P:GO:0008152	P:histidine biosynthetic process; F:catalytic activity; P:metabolic process
EV_DN78493_c2_g7_i7	1-(5-phosphoribosyl)-5-[(5-phosphoribosylamino)methylideneamino] imidazole-4-carboxamide isomerase, chloroplastic	512	20	2.95e-46	80.16	5	P:GO:0000105; F:GO:0003949; F:GO:0008168; C:GO:0009507; P:GO:0032259	P:histidine biosynthetic process; F:1-(5-phosphoribosyl)-5-[(5-phosphoribosylamino)methylideneamino]imidazole-4-carboxamide isomerase activity; F:methyltransferase activity; C:chloroplast; P:methylation	EC:5.3.1.16	1-(5-phosphoribosyl)-5-	IPR013785 (G3DSA:3.20.20.GENE3D); PTHR43090 (PANTHER); IPR011060 (SUPERFAMILY)	F:GO:0003824; P:GO:0008152	F:catalytic activity; P:metabolic process
EV_DN78493_c2_g5_i6	1-(5-phosphoribosyl)-5-[(5-phosphoribosylamino)methylideneamino] imidazole-4-carboxamide isomerase, chloroplastic-like	1041	20	1.99e-110	88.88	4	P:GO:0000105; P:GO:0000162; F:GO:0003949; C:GO:0009507	P:histidine biosynthetic process; P:tryptophan biosynthetic process; F:1-(5-phosphoribosyl)-5-[(5-phosphoribosylamino)methylideneamino]imidazole-4-carboxamide isomerase activity; C:chloroplast	EC:5.3.1.16	1-(5-phosphoribosyl)-5-	IPR011858 (TIGRFAM); IPR013785 (G3DSA:3.20.20.GENE3D); IPR006062 (PFAM); PTHR43090 (PANTHER); IPR011060 (SUPERFAMILY)	P:GO:0000105; F:GO:0003824; F:GO:0003949; P:GO:0008152	P:histidine biosynthetic process; F:catalytic activity; F:1-(5-phosphoribosyl)-5-[(5-phosphoribosylamino)methylideneamino]imidazole-4-carboxamide isomerase activity; P:metabolic process
EV_DN78493_c2_g6_i1	1-(5-phosphoribosyl)-5-[(5-phosphoribosylamino)methylideneamino] imidazole-4-carboxamide isomerase, chloroplastic-like	1079	20	0.00016	92.29	7	P:GO:0000105; F:GO:0003824; F:GO:0003949; P:GO:0008652; C:GO:0009507; C:GO:0009536; F:GO:0016853	P:histidine biosynthetic process; F:catalytic activity; F:1-(5-phosphoribosyl)-5-[(5-phosphoribosylamino)methylideneamino]imidazole-4-carboxamide isomerase activity; P:cellular amino acid biosynthetic process; C:chloroplast; C:plastid; F:isomerase activity			no IPS match	no IPS match	no IPS match
EV_DN78493_c2_g7_i10	1-(5-phosphoribosyl)-5-[(5-phosphoribosylamino)methylideneamino] imidazole-4-carboxamide isomerase, chloroplastic-like	1279	20	5.21e-40	82.47	4	P:GO:0000105; P:GO:0000162; F:GO:0003949; C:GO:0009507	P:histidine biosynthetic process; P:tryptophan biosynthetic process; F:1-(5-phosphoribosyl)-5-[(5-phosphoribosylamino)methylideneamino]imidazole-4-carboxamide isomerase activity; C:chloroplast	EC:5.3.1.16	1-(5-phosphoribosyl)-5-	IPR013785 (G3DSA:3.20.20.GENE3D); PTHR43090 (PANTHER); IPR011060 (SUPERFAMILY)	F:GO:0003824; P:GO:0008152	F:catalytic activity; P:metabolic process
EV_DN78493_c2_g7_i3	1-(5-phosphoribosyl)-5-[(5-phosphoribosylamino)methylideneamino] imidazole-4-carboxamide isomerase, chloroplastic-like	1301	20	5.88e-40	82.47	4	P:GO:0000105; P:GO:0000162; F:GO:0003949; C:GO:0009507	P:histidine biosynthetic process; P:tryptophan biosynthetic process; F:1-(5-phosphoribosyl)-5-[(5-phosphoribosylamino)methylideneamino]imidazole-4-carboxamide isomerase activity; C:chloroplast	EC:5.3.1.16	1-(5-phosphoribosyl)-5-	IPR013785 (G3DSA:3.20.20.GENE3D); PTHR43090 (PANTHER); IPR011060 (SUPERFAMILY)	F:GO:0003824; P:GO:0008152	F:catalytic activity; P:metabolic process
EV_DN78493_c2_g5_i7	1-(5-phosphoribosyl)-5-[(5-phosphoribosylamino)methylideneamino] imidazole-4-carboxamide isomerase, chloroplastic-like	1475	20	1.02e-75	88.39	4	P:GO:0000105; P:GO:0000162; F:GO:0003949; C:GO:0009507	P:histidine biosynthetic process; P:tryptophan biosynthetic process; F:1-(5-phosphoribosyl)-5-[(5-phosphoribosylamino)methylideneamino]imidazole-4-carboxamide isomerase activity; C:chloroplast	EC:5.3.1.16	1-(5-phosphoribosyl)-5-	IPR006062 (PFAM); IPR013785 (G3DSA:3.20.20.GENE3D); PTHR43090 (PANTHER); IPR011060 (SUPERFAMILY)	P:GO:0000105; F:GO:0003824; P:GO:0008152	P:histidine biosynthetic process; F:catalytic activity; P:metabolic process
EV_DN78493_c2_g5_i9	1-(5-phosphoribosyl)-5-[(5-phosphoribosylamino)methylideneamino] imidazole-4-carboxamide isomerase, chloroplastic-like	1938	20	3.58e-69	78.91	4	P:GO:0000105; P:GO:0000162; F:GO:0003949; C:GO:0009507	P:histidine biosynthetic process; P:tryptophan biosynthetic process; F:1-(5-phosphoribosyl)-5-[(5-phosphoribosylamino)methylideneamino]imidazole-4-carboxamide isomerase activity; C:chloroplast	EC:5.3.1.16	1-(5-phosphoribosyl)-5-	IPR013785 (G3DSA:3.20.20.GENE3D); IPR006062 (PFAM); PTHR43090 (PANTHER); IPR011060 (SUPERFAMILY)	P:GO:0000105; F:GO:0003824; P:GO:0008152	P:histidine biosynthetic process; F:catalytic activity; P:metabolic process
EV_DN76918_c3_g11_i2	1-(5-phosphoribosyl)-5-[(5-phosphoribosylamino)methylideneamino] imidazole-4-carboxamide isomerase, chloroplastic-like	564	20	0.0175677	84.94	8	P:GO:0000105; P:GO:0000162; F:GO:0003824; F:GO:0003949; P:GO:0008652; C:GO:0009507; C:GO:0009536; F:GO:0016853	P:histidine biosynthetic process; P:tryptophan biosynthetic process; F:catalytic activity; F:1-(5-phosphoribosyl)-5-[(5-phosphoribosylamino)methylideneamino]imidazole-4-carboxamide isomerase activity; P:cellular amino acid biosynthetic process; C:chloroplast; C:plastid; F:isomerase activity			no IPS match	no IPS match	no IPS match
EV_DN76918_c3_g11_i1	1-(5-phosphoribosyl)-5-[(5-phosphoribosylamino)methylideneamino] imidazole-4-carboxamide isomerase, chloroplastic-like	578	20	0.0191222	84.94	8	P:GO:0000105; P:GO:0000162; F:GO:0003824; F:GO:0003949; P:GO:0008652; C:GO:0009507; C:GO:0009536; F:GO:0016853	P:histidine biosynthetic process; P:tryptophan biosynthetic process; F:catalytic activity; F:1-(5-phosphoribosyl)-5-[(5-phosphoribosylamino)methylideneamino]imidazole-4-carboxamide isomerase activity; P:cellular amino acid biosynthetic process; C:chloroplast; C:plastid; F:isomerase activity			no IPS match	no IPS match	no IPS match
EV_DN78493_c2_g4_i1	1-(5-phosphoribosyl)-5-[(5-phosphoribosylamino)methylideneamino] imidazole-4-carboxamide isomerase, chloroplastic-like	256	20	8.77e-16	87.08	4	P:GO:0000105; P:GO:0000162; F:GO:0003949; C:GO:0009507	P:histidine biosynthetic process; P:tryptophan biosynthetic process; F:1-(5-phosphoribosyl)-5-[(5-phosphoribosylamino)methylideneamino]imidazole-4-carboxamide isomerase activity; C:chloroplast	EC:5.3.1.16	1-(5-phosphoribosyl)-5-	no IPS match	no IPS match	no IPS match
EV_DN78493_c2_g3_i1	1-(5-phosphoribosyl)-5-[(5-phosphoribosylamino)methylideneamino] imidazole-4-carboxamide isomerase, chloroplastic-like	265	20	6.08e-16	85.49	4	P:GO:0000105; P:GO:0000162; F:GO:0003949; C:GO:0009507	P:histidine biosynthetic process; P:tryptophan biosynthetic process; F:1-(5-phosphoribosyl)-5-[(5-phosphoribosylamino)methylideneamino]imidazole-4-carboxamide isomerase activity; C:chloroplast	EC:5.3.1.16	1-(5-phosphoribosyl)-5-	no IPS match	no IPS match	no IPS match
EV_DN78493_c2_g5_i1	1-(5-phosphoribosyl)-5-[(5-phosphoribosylamino)methylideneamino] imidazole-4-carboxamide isomerase, chloroplastic-like	321	20	4.04e-21	87.5	3	P:GO:0000105; F:GO:0003949; C:GO:0009507	P:histidine biosynthetic process; F:1-(5-phosphoribosyl)-5-[(5-phosphoribosylamino)methylideneamino]imidazole-4-carboxamide isomerase activity; C:chloroplast	EC:5.3.1.16	1-(5-phosphoribosyl)-5-	IPR013785 (G3DSA:3.20.20.GENE3D); IPR011060 (SUPERFAMILY)	F:GO:0003824; P:GO:0008152	F:catalytic activity; P:metabolic process
EV_DN56839_c0_g1_i1	1-(5-phosphoribosyl)-5-[(5-phosphoribosylamino)methylideneamino] imidazole-4-carboxamide isomerase, chloroplastic-like	433	20	4.34e-06	84.04	7	P:GO:0000105; F:GO:0003824; F:GO:0003949; P:GO:0008652; C:GO:0009507; C:GO:0009536; F:GO:0016853	P:histidine biosynthetic process; F:catalytic activity; F:1-(5-phosphoribosyl)-5-[(5-phosphoribosylamino)methylideneamino]imidazole-4-carboxamide isomerase activity; P:cellular amino acid biosynthetic process; C:chloroplast; C:plastid; F:isomerase activity			no IPS match	no IPS match	no IPS match
EV_DN76845_c0_g3_i1	1,2-dihydroxy-3-keto-5-methylthiopentene dioxygenase	489	20	1.82e-10	80.61	7	F:GO:0005506; C:GO:0005634; C:GO:0005737; C:GO:0005886; F:GO:0010309; P:GO:0019509; P:GO:0055114	F:iron ion binding; C:nucleus; C:cytoplasm; C:plasma membrane; F:acireductone dioxygenase [iron(II)-requiring] activity; P:L-methionine salvage from methylthioadenosine; P:oxidation-reduction process	EC:1.13.11; EC:1.13.11.54	Acting on single donors with incorporation of molecular oxygen (oxygenases). The oxygen incorporated need not be derived from O(2); Acireductone dioxygenase (Fe(2+)-requiring)	no IPS match	no IPS match	no IPS match
EV_DN76845_c0_g1_i1	1,2-dihydroxy-3-keto-5-methylthiopentene dioxygenase	413	20	1.02e-05	80.08	14	F:GO:0005506; C:GO:0005634; C:GO:0005737; C:GO:0005886; P:GO:0006555; P:GO:0008652; P:GO:0009086; F:GO:0010309; C:GO:0016020; F:GO:0016491; P:GO:0019509; F:GO:0046872; F:GO:0051213; P:GO:0055114	F:iron ion binding; C:nucleus; C:cytoplasm; C:plasma membrane; P:methionine metabolic process; P:cellular amino acid biosynthetic process; P:methionine biosynthetic process; F:acireductone dioxygenase [iron(II)-requiring] activity; C:membrane; F:oxidoreductase activity; P:L-methionine salvage from methylthioadenosine; F:metal ion binding; F:dioxygenase activity; P:oxidation-reduction process			no IPS match	no IPS match	no IPS match
EV_DN71128_c1_g2_i1	1,2-dihydroxy-3-keto-5-methylthiopentene dioxygenase 1	454	20	1.3e-18	87.7	6	F:GO:0005506; C:GO:0005634; C:GO:0005737; F:GO:0010309; P:GO:0019509; P:GO:0055114	F:iron ion binding; C:nucleus; C:cytoplasm; F:acireductone dioxygenase [iron(II)-requiring] activity; P:L-methionine salvage from methylthioadenosine; P:oxidation-reduction process	EC:1.13.11; EC:1.13.11.54	Acting on single donors with incorporation of molecular oxygen (oxygenases). The oxygen incorporated need not be derived from O(2); Acireductone dioxygenase (Fe(2+)-requiring)	IPR035979 (SUPERFAMILY)	F:GO:0003676	F:nucleic acid binding
EV_DN71128_c1_g11_i1	1,2-dihydroxy-3-keto-5-methylthiopentene dioxygenase 1-like	541	7	0.000608	85.95	11	F:GO:0005506; C:GO:0005634; C:GO:0005737; P:GO:0008652; P:GO:0009086; F:GO:0010309; F:GO:0016491; P:GO:0019509; F:GO:0046872; F:GO:0051213; P:GO:0055114	F:iron ion binding; C:nucleus; C:cytoplasm; P:cellular amino acid biosynthetic process; P:methionine biosynthetic process; F:acireductone dioxygenase [iron(II)-requiring] activity; F:oxidoreductase activity; P:L-methionine salvage from methylthioadenosine; F:metal ion binding; F:dioxygenase activity; P:oxidation-reduction process			no IPS match	no IPS match	no IPS match
EV_DN76845_c0_g2_i4	1,2-dihydroxy-3-keto-5-methylthiopentene dioxygenase 1-like	1020	20	2.55e-45	93.31	6	F:GO:0005506; C:GO:0005634; C:GO:0005737; F:GO:0010309; P:GO:0019509; P:GO:0055114	F:iron ion binding; C:nucleus; C:cytoplasm; F:acireductone dioxygenase [iron(II)-requiring] activity; P:L-methionine salvage from methylthioadenosine; P:oxidation-reduction process	EC:1.13.11; EC:1.13.11.54	Acting on single donors with incorporation of molecular oxygen (oxygenases). The oxygen incorporated need not be derived from O(2); Acireductone dioxygenase (Fe(2+)-requiring)	IPR004313 (PFAM); IPR014710 (G3DSA:2.60.120.GENE3D); IPR004313 (PANTHER); PTHR23418:SF4 (PANTHER); IPR011051 (SUPERFAMILY)	F:GO:0010309; P:GO:0055114	F:acireductone dioxygenase [iron(II)-requiring] activity; P:oxidation-reduction process
EV_DN76845_c0_g2_i2	1,2-dihydroxy-3-keto-5-methylthiopentene dioxygenase 1-like	1069	20	4.48e-22	95.29	6	F:GO:0005506; C:GO:0005634; C:GO:0005737; F:GO:0010309; P:GO:0019509; P:GO:0055114	F:iron ion binding; C:nucleus; C:cytoplasm; F:acireductone dioxygenase [iron(II)-requiring] activity; P:L-methionine salvage from methylthioadenosine; P:oxidation-reduction process	EC:1.13.11; EC:1.13.11.54	Acting on single donors with incorporation of molecular oxygen (oxygenases). The oxygen incorporated need not be derived from O(2); Acireductone dioxygenase (Fe(2+)-requiring)	no IPS match	no IPS match	no IPS match
EV_DN76845_c0_g2_i8	1,2-dihydroxy-3-keto-5-methylthiopentene dioxygenase 1-like	1836	20	2.07e-67	90.49	6	F:GO:0005506; C:GO:0005634; C:GO:0005737; F:GO:0010309; P:GO:0019509; P:GO:0055114	F:iron ion binding; C:nucleus; C:cytoplasm; F:acireductone dioxygenase [iron(II)-requiring] activity; P:L-methionine salvage from methylthioadenosine; P:oxidation-reduction process	EC:1.13.11; EC:1.13.11.54	Acting on single donors with incorporation of molecular oxygen (oxygenases). The oxygen incorporated need not be derived from O(2); Acireductone dioxygenase (Fe(2+)-requiring)	IPR004313 (PFAM); IPR014710 (G3DSA:2.60.120.GENE3D); PTHR23418:SF4 (PANTHER); IPR004313 (PANTHER); IPR011051 (SUPERFAMILY)	F:GO:0010309; P:GO:0055114	F:acireductone dioxygenase [iron(II)-requiring] activity; P:oxidation-reduction process
EV_DN76845_c0_g2_i12	1,2-dihydroxy-3-keto-5-methylthiopentene dioxygenase 1-like	1837	20	2.11e-67	90.49	6	F:GO:0005506; C:GO:0005634; C:GO:0005737; F:GO:0010309; P:GO:0019509; P:GO:0055114	F:iron ion binding; C:nucleus; C:cytoplasm; F:acireductone dioxygenase [iron(II)-requiring] activity; P:L-methionine salvage from methylthioadenosine; P:oxidation-reduction process	EC:1.13.11; EC:1.13.11.54	Acting on single donors with incorporation of molecular oxygen (oxygenases). The oxygen incorporated need not be derived from O(2); Acireductone dioxygenase (Fe(2+)-requiring)	IPR004313 (PFAM); IPR014710 (G3DSA:2.60.120.GENE3D); PTHR23418:SF4 (PANTHER); IPR004313 (PANTHER); IPR011051 (SUPERFAMILY)	F:GO:0010309; P:GO:0055114	F:acireductone dioxygenase [iron(II)-requiring] activity; P:oxidation-reduction process
EV_DN76845_c0_g2_i9	1,2-dihydroxy-3-keto-5-methylthiopentene dioxygenase 1-like	1952	20	4.27e-67	90.49	6	F:GO:0005506; C:GO:0005634; C:GO:0005737; F:GO:0010309; P:GO:0019509; P:GO:0055114	F:iron ion binding; C:nucleus; C:cytoplasm; F:acireductone dioxygenase [iron(II)-requiring] activity; P:L-methionine salvage from methylthioadenosine; P:oxidation-reduction process	EC:1.13.11; EC:1.13.11.54	Acting on single donors with incorporation of molecular oxygen (oxygenases). The oxygen incorporated need not be derived from O(2); Acireductone dioxygenase (Fe(2+)-requiring)	IPR004313 (PFAM); IPR014710 (G3DSA:2.60.120.GENE3D); PTHR23418:SF4 (PANTHER); IPR004313 (PANTHER); IPR011051 (SUPERFAMILY)	F:GO:0010309; P:GO:0055114	F:acireductone dioxygenase [iron(II)-requiring] activity; P:oxidation-reduction process
EV_DN76845_c0_g2_i10	1,2-dihydroxy-3-keto-5-methylthiopentene dioxygenase 1-like	1953	20	4.35e-67	90.49	6	F:GO:0005506; C:GO:0005634; C:GO:0005737; F:GO:0010309; P:GO:0019509; P:GO:0055114	F:iron ion binding; C:nucleus; C:cytoplasm; F:acireductone dioxygenase [iron(II)-requiring] activity; P:L-methionine salvage from methylthioadenosine; P:oxidation-reduction process	EC:1.13.11; EC:1.13.11.54	Acting on single donors with incorporation of molecular oxygen (oxygenases). The oxygen incorporated need not be derived from O(2); Acireductone dioxygenase (Fe(2+)-requiring)	IPR004313 (PFAM); IPR014710 (G3DSA:2.60.120.GENE3D); PTHR23418:SF4 (PANTHER); IPR004313 (PANTHER); IPR011051 (SUPERFAMILY)	F:GO:0010309; P:GO:0055114	F:acireductone dioxygenase [iron(II)-requiring] activity; P:oxidation-reduction process
EV_DN76845_c0_g2_i7	1,2-dihydroxy-3-keto-5-methylthiopentene dioxygenase 1-like	632	20	5.36e-23	95.29	6	F:GO:0005506; C:GO:0005634; C:GO:0005737; F:GO:0010309; P:GO:0019509; P:GO:0055114	F:iron ion binding; C:nucleus; C:cytoplasm; F:acireductone dioxygenase [iron(II)-requiring] activity; P:L-methionine salvage from methylthioadenosine; P:oxidation-reduction process	EC:1.13.11; EC:1.13.11.54	Acting on single donors with incorporation of molecular oxygen (oxygenases). The oxygen incorporated need not be derived from O(2); Acireductone dioxygenase (Fe(2+)-requiring)	no IPS match	no IPS match	no IPS match
EV_DN76845_c0_g2_i3	1,2-dihydroxy-3-keto-5-methylthiopentene dioxygenase 1-like	698	20	7.43e-63	89.5	6	F:GO:0005506; C:GO:0005634; C:GO:0005737; F:GO:0010309; P:GO:0019509; P:GO:0055114	F:iron ion binding; C:nucleus; C:cytoplasm; F:acireductone dioxygenase [iron(II)-requiring] activity; P:L-methionine salvage from methylthioadenosine; P:oxidation-reduction process	EC:1.13.11; EC:1.13.11.54	Acting on single donors with incorporation of molecular oxygen (oxygenases). The oxygen incorporated need not be derived from O(2); Acireductone dioxygenase (Fe(2+)-requiring)	IPR004313 (PFAM); IPR014710 (G3DSA:2.60.120.GENE3D); IPR004313 (PANTHER); PTHR23418:SF4 (PANTHER); IPR011051 (SUPERFAMILY)	F:GO:0010309; P:GO:0055114	F:acireductone dioxygenase [iron(II)-requiring] activity; P:oxidation-reduction process
EV_DN71128_c1_g11_i3	1,2-dihydroxy-3-keto-5-methylthiopentene dioxygenase 1-like	734	20	3.79e-11	88.97	6	F:GO:0005506; C:GO:0005634; C:GO:0005737; F:GO:0010309; P:GO:0019509; P:GO:0055114	F:iron ion binding; C:nucleus; C:cytoplasm; F:acireductone dioxygenase [iron(II)-requiring] activity; P:L-methionine salvage from methylthioadenosine; P:oxidation-reduction process	EC:1.13.11; EC:1.13.11.54	Acting on single donors with incorporation of molecular oxygen (oxygenases). The oxygen incorporated need not be derived from O(2); Acireductone dioxygenase (Fe(2+)-requiring)	no IPS match	no IPS match	no IPS match
EV_DN76845_c0_g2_i6	1,2-dihydroxy-3-keto-5-methylthiopentene dioxygenase 1-like	738	20	7.9e-88	87.88	6	F:GO:0005506; C:GO:0005634; C:GO:0005737; F:GO:0010309; P:GO:0019509; P:GO:0055114	F:iron ion binding; C:nucleus; C:cytoplasm; F:acireductone dioxygenase [iron(II)-requiring] activity; P:L-methionine salvage from methylthioadenosine; P:oxidation-reduction process	EC:1.13.11; EC:1.13.11.54	Acting on single donors with incorporation of molecular oxygen (oxygenases). The oxygen incorporated need not be derived from O(2); Acireductone dioxygenase (Fe(2+)-requiring)	IPR014710 (G3DSA:2.60.120.GENE3D); IPR004313 (PFAM); IPR004313 (PANTHER); PTHR23418:SF4 (PANTHER); IPR027496 (HAMAP); IPR011051 (SUPERFAMILY)	F:GO:0010309; F:GO:0016491; P:GO:0019509; P:GO:0055114	F:acireductone dioxygenase [iron(II)-requiring] activity; F:oxidoreductase activity; P:L-methionine salvage from methylthioadenosine; P:oxidation-reduction process
EV_DN78492_c2_g8_i2	1,2-dihydroxy-3-keto-5-methylthiopentene dioxygenase 1-like	799	20	0.0128726	80.1	12	F:GO:0005506; C:GO:0005634; C:GO:0005737; P:GO:0006555; P:GO:0008652; P:GO:0009086; F:GO:0010309; F:GO:0016491; P:GO:0019509; F:GO:0046872; F:GO:0051213; P:GO:0055114	F:iron ion binding; C:nucleus; C:cytoplasm; P:methionine metabolic process; P:cellular amino acid biosynthetic process; P:methionine biosynthetic process; F:acireductone dioxygenase [iron(II)-requiring] activity; F:oxidoreductase activity; P:L-methionine salvage from methylthioadenosine; F:metal ion binding; F:dioxygenase activity; P:oxidation-reduction process			mobidb-lite (MOBIDB_LITE)	no GO terms	no GO terms
EV_DN76845_c0_g2_i5	1,2-dihydroxy-3-keto-5-methylthiopentene dioxygenase 1-like	934	20	3.06e-22	95.29	6	F:GO:0005506; C:GO:0005634; C:GO:0005737; F:GO:0010309; P:GO:0019509; P:GO:0055114	F:iron ion binding; C:nucleus; C:cytoplasm; F:acireductone dioxygenase [iron(II)-requiring] activity; P:L-methionine salvage from methylthioadenosine; P:oxidation-reduction process	EC:1.13.11; EC:1.13.11.54	Acting on single donors with incorporation of molecular oxygen (oxygenases). The oxygen incorporated need not be derived from O(2); Acireductone dioxygenase (Fe(2+)-requiring)	no IPS match	no IPS match	no IPS match
EV_DN78492_c2_g8_i4	1,2-dihydroxy-3-keto-5-methylthiopentene dioxygenase 1-like	962	20	0.0131042	80.96	12	F:GO:0005506; C:GO:0005634; C:GO:0005737; P:GO:0006555; P:GO:0008652; P:GO:0009086; F:GO:0010309; F:GO:0016491; P:GO:0019509; F:GO:0046872; F:GO:0051213; P:GO:0055114	F:iron ion binding; C:nucleus; C:cytoplasm; P:methionine metabolic process; P:cellular amino acid biosynthetic process; P:methionine biosynthetic process; F:acireductone dioxygenase [iron(II)-requiring] activity; F:oxidoreductase activity; P:L-methionine salvage from methylthioadenosine; F:metal ion binding; F:dioxygenase activity; P:oxidation-reduction process			mobidb-lite (MOBIDB_LITE)	no GO terms	no GO terms
EV_DN76845_c0_g2_i13	1,2-dihydroxy-3-keto-5-methylthiopentene dioxygenase 1-like	968	20	2.24e-96	86.86	6	F:GO:0005506; C:GO:0005634; C:GO:0005737; F:GO:0010309; P:GO:0019509; P:GO:0055114	F:iron ion binding; C:nucleus; C:cytoplasm; F:acireductone dioxygenase [iron(II)-requiring] activity; P:L-methionine salvage from methylthioadenosine; P:oxidation-reduction process	EC:1.13.11; EC:1.13.11.54	Acting on single donors with incorporation of molecular oxygen (oxygenases). The oxygen incorporated need not be derived from O(2); Acireductone dioxygenase (Fe(2+)-requiring)	IPR004313 (PFAM); IPR014710 (G3DSA:2.60.120.GENE3D); IPR004313 (PANTHER); PTHR23418:SF4 (PANTHER); IPR027496 (HAMAP); IPR011051 (SUPERFAMILY)	F:GO:0010309; F:GO:0016491; P:GO:0019509; P:GO:0055114	F:acireductone dioxygenase [iron(II)-requiring] activity; F:oxidoreductase activity; P:L-methionine salvage from methylthioadenosine; P:oxidation-reduction process
EV_DN76845_c0_g2_i11	1,2-dihydroxy-3-keto-5-methylthiopentene dioxygenase 1-like	969	20	2.32e-96	86.86	6	F:GO:0005506; C:GO:0005634; C:GO:0005737; F:GO:0010309; P:GO:0019509; P:GO:0055114	F:iron ion binding; C:nucleus; C:cytoplasm; F:acireductone dioxygenase [iron(II)-requiring] activity; P:L-methionine salvage from methylthioadenosine; P:oxidation-reduction process	EC:1.13.11; EC:1.13.11.54	Acting on single donors with incorporation of molecular oxygen (oxygenases). The oxygen incorporated need not be derived from O(2); Acireductone dioxygenase (Fe(2+)-requiring)	IPR004313 (PFAM); IPR014710 (G3DSA:2.60.120.GENE3D); IPR004313 (PANTHER); PTHR23418:SF4 (PANTHER); IPR027496 (HAMAP); IPR011051 (SUPERFAMILY)	F:GO:0010309; F:GO:0016491; P:GO:0019509; P:GO:0055114	F:acireductone dioxygenase [iron(II)-requiring] activity; F:oxidoreductase activity; P:L-methionine salvage from methylthioadenosine; P:oxidation-reduction process
EV_DN76845_c0_g2_i1	1,2-dihydroxy-3-keto-5-methylthiopentene dioxygenase 1-like	457	20	0.0270282	82.45	14	F:GO:0005506; C:GO:0005634; C:GO:0005737; C:GO:0005829; P:GO:0006555; P:GO:0008652; P:GO:0009086; F:GO:0010309; F:GO:0016491; P:GO:0019509; F:GO:0046872; F:GO:0051213; P:GO:0051302; P:GO:0055114	F:iron ion binding; C:nucleus; C:cytoplasm; C:cytosol; P:methionine metabolic process; P:cellular amino acid biosynthetic process; P:methionine biosynthetic process; F:acireductone dioxygenase [iron(II)-requiring] activity; F:oxidoreductase activity; P:L-methionine salvage from methylthioadenosine; F:metal ion binding; F:dioxygenase activity; P:regulation of cell division; P:oxidation-reduction p…			no IPS match	no IPS match	no IPS match
EV_DN70362_c0_g1_i3	1,2-dihydroxy-3-keto-5-methylthiopentene dioxygenase 2	1022	20	3.38e-110	94.06	7	F:GO:0005506; C:GO:0005634; C:GO:0005737; F:GO:0010309; C:GO:0016021; P:GO:0019509; P:GO:0055114	F:iron ion binding; C:nucleus; C:cytoplasm; F:acireductone dioxygenase [iron(II)-requiring] activity; C:integral component of membrane; P:L-methionine salvage from methylthioadenosine; P:oxidation-reduction process	EC:1.13.11; EC:1.13.11.54	Acting on single donors with incorporation of molecular oxygen (oxygenases). The oxygen incorporated need not be derived from O(2); Acireductone dioxygenase (Fe(2+)-requiring)	IPR004313 (PFAM); IPR014710 (G3DSA:2.60.120.GENE3D); PTHR23418:SF0 (PANTHER); IPR004313 (PANTHER); IPR027496 (HAMAP); IPR011051 (SUPERFAMILY)	F:GO:0010309; F:GO:0016491; P:GO:0019509; P:GO:0055114	F:acireductone dioxygenase [iron(II)-requiring] activity; F:oxidoreductase activity; P:L-methionine salvage from methylthioadenosine; P:oxidation-reduction process
EV_DN70362_c0_g1_i2	1,2-dihydroxy-3-keto-5-methylthiopentene dioxygenase 2	1297	20	2.29e-16	100	7	F:GO:0005506; C:GO:0005634; C:GO:0005737; F:GO:0010309; C:GO:0016021; P:GO:0019509; P:GO:0055114	F:iron ion binding; C:nucleus; C:cytoplasm; F:acireductone dioxygenase [iron(II)-requiring] activity; C:integral component of membrane; P:L-methionine salvage from methylthioadenosine; P:oxidation-reduction process	EC:1.13.11; EC:1.13.11.54	Acting on single donors with incorporation of molecular oxygen (oxygenases). The oxygen incorporated need not be derived from O(2); Acireductone dioxygenase (Fe(2+)-requiring)	no IPS match	no IPS match	no IPS match
EV_DN70362_c0_g1_i6	1,2-dihydroxy-3-keto-5-methylthiopentene dioxygenase 2	2952	20	1.39e-26	88.7	6	F:GO:0005506; C:GO:0005634; C:GO:0005737; F:GO:0010309; P:GO:0019509; P:GO:0055114	F:iron ion binding; C:nucleus; C:cytoplasm; F:acireductone dioxygenase [iron(II)-requiring] activity; P:L-methionine salvage from methylthioadenosine; P:oxidation-reduction process	EC:1.13.11; EC:1.13.11.54	Acting on single donors with incorporation of molecular oxygen (oxygenases). The oxygen incorporated need not be derived from O(2); Acireductone dioxygenase (Fe(2+)-requiring)	no IPS match	no IPS match	no IPS match
EV_DN3829_c0_g1_i1	1,2-dihydroxy-3-keto-5-methylthiopentene dioxygenase 2-like	462	20	2.28e-83	91.85	7	F:GO:0005506; C:GO:0005634; C:GO:0005829; F:GO:0010309; P:GO:0019509; P:GO:0051302; P:GO:0055114	F:iron ion binding; C:nucleus; C:cytosol; F:acireductone dioxygenase [iron(II)-requiring] activity; P:L-methionine salvage from methylthioadenosine; P:regulation of cell division; P:oxidation-reduction process	EC:1.13.11; EC:1.13.11.54	Acting on single donors with incorporation of molecular oxygen (oxygenases). The oxygen incorporated need not be derived from O(2); Acireductone dioxygenase (Fe(2+)-requiring)	IPR014710 (G3DSA:2.60.120.GENE3D); IPR004313 (PFAM); PTHR23418:SF0 (PANTHER); IPR004313 (PANTHER); IPR011051 (SUPERFAMILY)	F:GO:0010309; P:GO:0055114	F:acireductone dioxygenase [iron(II)-requiring] activity; P:oxidation-reduction process
EV_DN78495_c1_g2_i2	1,2-dihydroxy-3-keto-5-methylthiopentene dioxygenase 4	534	20	1.11e-17	53.5	7	F:GO:0005524; P:GO:0007165; F:GO:0010309; F:GO:0016887; F:GO:0043531; F:GO:0051213; P:GO:0055114	F:ATP binding; P:signal transduction; F:acireductone dioxygenase [iron(II)-requiring] activity; F:ATPase activity; F:ADP binding; F:dioxygenase activity; P:oxidation-reduction process			no IPS match	no IPS match	no IPS match
EV_DN78495_c1_g2_i1	1,2-dihydroxy-3-keto-5-methylthiopentene dioxygenase 4	536	20	6.26e-18	52.94	7	F:GO:0005524; P:GO:0007165; F:GO:0010309; F:GO:0016887; F:GO:0043531; F:GO:0051213; P:GO:0055114	F:ATP binding; P:signal transduction; F:acireductone dioxygenase [iron(II)-requiring] activity; F:ATPase activity; F:ADP binding; F:dioxygenase activity; P:oxidation-reduction process			no IPS match	no IPS match	no IPS match
EV_DN65319_c0_g6_i1	1,2-dihydroxy-3-keto-5-methylthiopentene dioxygenase 4	317	1	2.78288	67.86	11	F:GO:0005506; C:GO:0005634; C:GO:0005737; P:GO:0008652; P:GO:0009086; F:GO:0010309; F:GO:0016491; P:GO:0019509; F:GO:0046872; F:GO:0051213; P:GO:0055114	F:iron ion binding; C:nucleus; C:cytoplasm; P:cellular amino acid biosynthetic process; P:methionine biosynthetic process; F:acireductone dioxygenase [iron(II)-requiring] activity; F:oxidoreductase activity; P:L-methionine salvage from methylthioadenosine; F:metal ion binding; F:dioxygenase activity; P:oxidation-reduction process			mobidb-lite (MOBIDB_LITE)	no GO terms	no GO terms
EV_DN70362_c0_g1_i4	1,2-dihydroxy-3-keto-5-methylthiopentene dioxygenase homolog 2	2880	20	3.03e-29	88.66	6	F:GO:0005506; C:GO:0005634; C:GO:0005737; F:GO:0010309; P:GO:0019509; P:GO:0055114	F:iron ion binding; C:nucleus; C:cytoplasm; F:acireductone dioxygenase [iron(II)-requiring] activity; P:L-methionine salvage from methylthioadenosine; P:oxidation-reduction process	EC:1.13.11; EC:1.13.11.54	Acting on single donors with incorporation of molecular oxygen (oxygenases). The oxygen incorporated need not be derived from O(2); Acireductone dioxygenase (Fe(2+)-requiring)	no IPS match	no IPS match	no IPS match
EV_DN79281_c3_g6_i1	1,3 beta glucanase	300	20	6.27e-42	83.22	2	F:GO:0004553; P:GO:0005975	F:hydrolase activity, hydrolyzing O-glycosyl compounds; P:carbohydrate metabolic process			G3DSA:3.20.20.80 (GENE3D); IPR000490 (PFAM); PTHR32227 (PANTHER); PTHR32227:SF226 (PANTHER); IPR017853 (SUPERFAMILY)	F:GO:0004553; P:GO:0005975	F:hydrolase activity, hydrolyzing O-glycosyl compounds; P:carbohydrate metabolic process
EV_DN22255_c0_g2_i1	1,3-beta-glucan synthase	466	5	0.0194053	58.17	11	C:GO:0000148; F:GO:0003677; F:GO:0003843; F:GO:0004252; P:GO:0006075; P:GO:0006508; F:GO:0008233; C:GO:0016020; C:GO:0016021; F:GO:0016787; F:GO:0046983	C:1,3-beta-D-glucan synthase complex; F:DNA binding; F:1,3-beta-D-glucan synthase activity; F:serine-type endopeptidase activity; P:(1->3)-beta-D-glucan biosynthetic process; P:proteolysis; F:peptidase activity; C:membrane; C:integral component of membrane; F:hydrolase activity; F:protein dimerization activity			no IPS match	no IPS match	no IPS match
EV_DN79737_c1_g2_i1	1,3-beta-glucanosyltransferase gel3	351	12	0.00177163	47.9	17	C:GO:0005615; C:GO:0005737; C:GO:0005886; P:GO:0006952; F:GO:0009039; P:GO:0009405; C:GO:0016020; C:GO:0016021; F:GO:0016740; F:GO:0016757; F:GO:0016787; P:GO:0017148; F:GO:0030598; C:GO:0031225; P:GO:0043419; F:GO:0043531; F:GO:0090729	C:extracellular space; C:cytoplasm; C:plasma membrane; P:defense response; F:urease activity; P:pathogenesis; C:membrane; C:integral component of membrane; F:transferase activity; F:transferase activity, transferring glycosyl groups; F:hydrolase activity; P:negative regulation of translation; F:rRNA N-glycosylase activity; C:anchored component of membrane; P:urea catabolic process; F:ADP binding;…			no IPS match	no IPS match	no IPS match
EV_DN78884_c1_g10_i1	1,4-alpha-glucan branching protein	305	3	1.94384	57.88	11	F:GO:0003824; F:GO:0003844; F:GO:0004134; F:GO:0004553; P:GO:0005975; P:GO:0005977; P:GO:0005978; F:GO:0016740; F:GO:0016757; F:GO:0043169; F:GO:0102752	F:catalytic activity; F:1,4-alpha-glucan branching enzyme activity; F:4-alpha-glucanotransferase activity; F:hydrolase activity, hydrolyzing O-glycosyl compounds; P:carbohydrate metabolic process; P:glycogen metabolic process; P:glycogen biosynthetic process; F:transferase activity; F:transferase activity, transferring glycosyl groups; F:cation binding; F:1,4-alpha-glucan branching enzyme activit…			no IPS match	no IPS match	no IPS match
EV_DN174820_c0_g1_i1	1,4-alpha-glucan branching protein GlgB	493	20	4.95e-47	80.94	5	F:GO:0003844; F:GO:0004553; P:GO:0005978; F:GO:0043169; F:GO:0102752	F:1,4-alpha-glucan branching enzyme activity; F:hydrolase activity, hydrolyzing O-glycosyl compounds; P:glycogen biosynthetic process; F:cation binding; F:1,4-alpha-glucan branching enzyme activity (using a glucosylated glycogenin as primer for glycogen synthesis)	EC:2.4.1.18	1,4-alpha-glucan branching enzyme	IPR013780 (G3DSA:2.60.40.GENE3D); IPR006048 (PFAM); PTHR43651:SF3 (PANTHER); IPR037439 (PANTHER); SSF51011 (SUPERFAMILY)	F:GO:0003824; F:GO:0003844; P:GO:0005975; P:GO:0005978; F:GO:0043169	F:catalytic activity; F:1,4-alpha-glucan branching enzyme activity; P:carbohydrate metabolic process; P:glycogen biosynthetic process; F:cation binding
EV_DN12149_c0_g1_i1	1,4-alpha-glucan branching protein GlgB	556	20	1.08e-105	89.16	5	F:GO:0003844; F:GO:0004553; P:GO:0005978; F:GO:0043169; F:GO:0102752	F:1,4-alpha-glucan branching enzyme activity; F:hydrolase activity, hydrolyzing O-glycosyl compounds; P:glycogen biosynthetic process; F:cation binding; F:1,4-alpha-glucan branching enzyme activity (using a glucosylated glycogenin as primer for glycogen synthesis)	EC:2.4.1.18	1,4-alpha-glucan branching enzyme	G3DSA:3.20.20.80 (GENE3D); IPR013780 (G3DSA:2.60.40.GENE3D); IPR006048 (PFAM); IPR037439 (PANTHER); PTHR43651:SF3 (PANTHER); IPR017853 (SUPERFAMILY); SSF51011 (SUPERFAMILY)	F:GO:0003824; F:GO:0003844; P:GO:0005975; P:GO:0005978; F:GO:0043169	F:catalytic activity; F:1,4-alpha-glucan branching enzyme activity; P:carbohydrate metabolic process; P:glycogen biosynthetic process; F:cation binding
EV_DN77440_c1_g8_i3	1,4-alpha-glucan-branching chloroplastic amyloplastic-like	2586	20	0	84.98	9	F:GO:0003723; F:GO:0003844; F:GO:0004553; P:GO:0005978; C:GO:0009501; C:GO:0009507; P:GO:0019252; F:GO:0043169; F:GO:0102752	F:RNA binding; F:1,4-alpha-glucan branching enzyme activity; F:hydrolase activity, hydrolyzing O-glycosyl compounds; P:glycogen biosynthetic process; C:amyloplast; C:chloroplast; P:starch biosynthetic process; F:cation binding; F:1,4-alpha-glucan branching enzyme activity (using a glucosylated glycogenin as primer for glycogen synthesis)	EC:2.4.1.18	1,4-alpha-glucan branching enzyme	IPR006047 (SMART); G3DSA:3.20.20.80 (GENE3D); IPR006047 (PFAM); IPR013783 (G3DSA:2.60.40.GENE3D); IPR004193 (PFAM); PTHR43651:SF2 (PANTHER); IPR037439 (PANTHER); cd02854 (CDD); IPR014756 (SUPERFAMILY); IPR017853 (SUPERFAMILY)	F:GO:0003824; F:GO:0003844; F:GO:0004553; P:GO:0005975; P:GO:0005978	F:catalytic activity; F:1,4-alpha-glucan branching enzyme activity; F:hydrolase activity, hydrolyzing O-glycosyl compounds; P:carbohydrate metabolic process; P:glycogen biosynthetic process
EV_DN77440_c1_g8_i1	1,4-alpha-glucan-branching chloroplastic amyloplastic-like	2894	20	0	84.98	9	F:GO:0003723; F:GO:0003844; F:GO:0004553; P:GO:0005978; C:GO:0009501; C:GO:0009507; P:GO:0019252; F:GO:0043169; F:GO:0102752	F:RNA binding; F:1,4-alpha-glucan branching enzyme activity; F:hydrolase activity, hydrolyzing O-glycosyl compounds; P:glycogen biosynthetic process; C:amyloplast; C:chloroplast; P:starch biosynthetic process; F:cation binding; F:1,4-alpha-glucan branching enzyme activity (using a glucosylated glycogenin as primer for glycogen synthesis)	EC:2.4.1.18	1,4-alpha-glucan branching enzyme	IPR006047 (SMART); IPR004193 (PFAM); IPR013783 (G3DSA:2.60.40.GENE3D); IPR006047 (PFAM); G3DSA:3.20.20.80 (GENE3D); PTHR43651:SF2 (PANTHER); IPR037439 (PANTHER); cd02854 (CDD); IPR017853 (SUPERFAMILY); IPR014756 (SUPERFAMILY)	F:GO:0003824; F:GO:0003844; F:GO:0004553; P:GO:0005975; P:GO:0005978	F:catalytic activity; F:1,4-alpha-glucan branching enzyme activity; F:hydrolase activity, hydrolyzing O-glycosyl compounds; P:carbohydrate metabolic process; P:glycogen biosynthetic process
EV_DN121507_c0_g1_i1	1,4-alpha-glucan-branching enzyme 2-2, chloroplastic/amyloplastic-like	413	20	8.36e-11	76.42	11	F:GO:0003844; F:GO:0004553; P:GO:0005978; P:GO:0005982; C:GO:0009570; P:GO:0010021; F:GO:0043169; P:GO:0071329; P:GO:0071332; P:GO:0071333; P:GO:0071482	F:1,4-alpha-glucan branching enzyme activity; F:hydrolase activity, hydrolyzing O-glycosyl compounds; P:glycogen biosynthetic process; P:starch metabolic process; C:chloroplast stroma; P:amylopectin biosynthetic process; F:cation binding; P:cellular response to sucrose stimulus; P:cellular response to fructose stimulus; P:cellular response to glucose stimulus; P:cellular response to light stimulus	EC:2.4.1.18	1,4-alpha-glucan branching enzyme	no IPS match	no IPS match	no IPS match
EV_DN132750_c0_g1_i1	1,4-alpha-glucan-branching enzyme 3, chloroplastic/amyloplastic	596	3	0.000253	92.16	5	F:GO:0003824; F:GO:0003844; F:GO:0004553; P:GO:0005975; P:GO:0005978	F:catalytic activity; F:1,4-alpha-glucan branching enzyme activity; F:hydrolase activity, hydrolyzing O-glycosyl compounds; P:carbohydrate metabolic process; P:glycogen biosynthetic process			no IPS match	no IPS match	no IPS match
EV_DN75314_c0_g2_i3	1,4-alpha-glucan-branching enzyme 3, chloroplastic/amyloplastic	2247	20	0	85.46	7	F:GO:0003844; F:GO:0004553; P:GO:0005978; C:GO:0009507; P:GO:0009791; F:GO:0043169; F:GO:0102752	F:1,4-alpha-glucan branching enzyme activity; F:hydrolase activity, hydrolyzing O-glycosyl compounds; P:glycogen biosynthetic process; C:chloroplast; P:post-embryonic development; F:cation binding; F:1,4-alpha-glucan branching enzyme activity (using a glucosylated glycogenin as primer for glycogen synthesis)	EC:2.4.1.18	1,4-alpha-glucan branching enzyme	IPR006047 (SMART); IPR013783 (G3DSA:2.60.40.GENE3D); G3DSA:3.20.20.80 (GENE3D); IPR004193 (PFAM); IPR006047 (PFAM); mobidb-lite (MOBIDB_LITE); PTHR43651:SF4 (PANTHER); IPR037439 (PANTHER); IPR017853 (SUPERFAMILY); IPR014756 (SUPERFAMILY)	F:GO:0003824; F:GO:0003844; F:GO:0004553; P:GO:0005975; P:GO:0005978	F:catalytic activity; F:1,4-alpha-glucan branching enzyme activity; F:hydrolase activity, hydrolyzing O-glycosyl compounds; P:carbohydrate metabolic process; P:glycogen biosynthetic process
EV_DN75314_c0_g2_i5	1,4-alpha-glucan-branching enzyme 3, chloroplastic/amyloplastic	2453	20	0	85.03	7	F:GO:0003844; F:GO:0004553; P:GO:0005978; C:GO:0009507; P:GO:0009791; F:GO:0043169; F:GO:0102752	F:1,4-alpha-glucan branching enzyme activity; F:hydrolase activity, hydrolyzing O-glycosyl compounds; P:glycogen biosynthetic process; C:chloroplast; P:post-embryonic development; F:cation binding; F:1,4-alpha-glucan branching enzyme activity (using a glucosylated glycogenin as primer for glycogen synthesis)	EC:2.4.1.18	1,4-alpha-glucan branching enzyme	IPR006047 (SMART); IPR006047 (PFAM); IPR004193 (PFAM); G3DSA:3.20.20.80 (GENE3D); IPR013783 (G3DSA:2.60.40.GENE3D); mobidb-lite (MOBIDB_LITE); PTHR43651:SF4 (PANTHER); IPR037439 (PANTHER); IPR014756 (SUPERFAMILY); IPR017853 (SUPERFAMILY)	F:GO:0003824; F:GO:0003844; F:GO:0004553; P:GO:0005975; P:GO:0005978	F:catalytic activity; F:1,4-alpha-glucan branching enzyme activity; F:hydrolase activity, hydrolyzing O-glycosyl compounds; P:carbohydrate metabolic process; P:glycogen biosynthetic process
EV_DN75314_c0_g2_i2	1,4-alpha-glucan-branching enzyme 3, chloroplastic/amyloplastic	3925	20	0	87.16	6	F:GO:0003844; F:GO:0004553; P:GO:0005978; C:GO:0009507; P:GO:0009791; F:GO:0043169	F:1,4-alpha-glucan branching enzyme activity; F:hydrolase activity, hydrolyzing O-glycosyl compounds; P:glycogen biosynthetic process; C:chloroplast; P:post-embryonic development; F:cation binding	EC:2.4.1.18	1,4-alpha-glucan branching enzyme	IPR006047 (SMART); IPR006047 (PFAM); IPR013780 (G3DSA:2.60.40.GENE3D); G3DSA:3.20.20.80 (GENE3D); IPR006048 (PFAM); IPR037439 (PANTHER); PTHR43651:SF4 (PANTHER); IPR017853 (SUPERFAMILY); SSF51011 (SUPERFAMILY)	F:GO:0003824; F:GO:0003844; P:GO:0005975; P:GO:0005978; F:GO:0043169	F:catalytic activity; F:1,4-alpha-glucan branching enzyme activity; P:carbohydrate metabolic process; P:glycogen biosynthetic process; F:cation binding
EV_DN75314_c0_g2_i6	1,4-alpha-glucan-branching enzyme 3, chloroplastic/amyloplastic isoform X1	2904	20	0	84.51	6	F:GO:0003844; F:GO:0004553; P:GO:0005978; C:GO:0009507; P:GO:0009791; F:GO:0043169	F:1,4-alpha-glucan branching enzyme activity; F:hydrolase activity, hydrolyzing O-glycosyl compounds; P:glycogen biosynthetic process; C:chloroplast; P:post-embryonic development; F:cation binding	EC:2.4.1.18	1,4-alpha-glucan branching enzyme	IPR006047 (SMART); IPR006047 (PFAM); IPR013780 (G3DSA:2.60.40.GENE3D); G3DSA:3.20.20.80 (GENE3D); IPR006048 (PFAM); IPR004193 (PFAM); IPR013783 (G3DSA:2.60.40.GENE3D); IPR013783 (G3DSA:2.60.40.GENE3D); mobidb-lite (MOBIDB_LITE); IPR037439 (PANTHER); PTHR43651:SF4 (PANTHER); IPR017853 (SUPERFAMILY); IPR014756 (SUPERFAMILY)	F:GO:0003824; F:GO:0003844; F:GO:0004553; P:GO:0005975; P:GO:0005978; F:GO:0043169	F:catalytic activity; F:1,4-alpha-glucan branching enzyme activity; F:hydrolase activity, hydrolyzing O-glycosyl compounds; P:carbohydrate metabolic process; P:glycogen biosynthetic process; F:cation binding
EV_DN75314_c0_g2_i4	1,4-alpha-glucan-branching enzyme 3, chloroplastic/amyloplastic isoform X1	3438	20	0	84.5	6	F:GO:0003844; F:GO:0004553; P:GO:0005978; C:GO:0009507; P:GO:0009791; F:GO:0043169	F:1,4-alpha-glucan branching enzyme activity; F:hydrolase activity, hydrolyzing O-glycosyl compounds; P:glycogen biosynthetic process; C:chloroplast; P:post-embryonic development; F:cation binding	EC:2.4.1.18	1,4-alpha-glucan branching enzyme	IPR006047 (SMART); IPR013783 (G3DSA:2.60.40.GENE3D); IPR004193 (PFAM); IPR006047 (PFAM); IPR013780 (G3DSA:2.60.40.GENE3D); IPR006048 (PFAM); G3DSA:3.20.20.80 (GENE3D); IPR013783 (G3DSA:2.60.40.GENE3D); mobidb-lite (MOBIDB_LITE); PTHR43651:SF4 (PANTHER); IPR037439 (PANTHER); IPR017853 (SUPERFAMILY); IPR014756 (SUPERFAMILY); SSF51011 (SUPERFAMILY)	F:GO:0003824; F:GO:0003844; F:GO:0004553; P:GO:0005975; P:GO:0005978; F:GO:0043169	F:catalytic activity; F:1,4-alpha-glucan branching enzyme activity; F:hydrolase activity, hydrolyzing O-glycosyl compounds; P:carbohydrate metabolic process; P:glycogen biosynthetic process; F:cation binding
EV_DN75314_c0_g2_i1	1,4-alpha-glucan-branching enzyme 3, chloroplastic/amyloplastic isoform X1	3659	20	0	76.92	7	F:GO:0003844; F:GO:0004553; P:GO:0005978; C:GO:0009507; P:GO:0009791; F:GO:0043169; F:GO:0102752	F:1,4-alpha-glucan branching enzyme activity; F:hydrolase activity, hydrolyzing O-glycosyl compounds; P:glycogen biosynthetic process; C:chloroplast; P:post-embryonic development; F:cation binding; F:1,4-alpha-glucan branching enzyme activity (using a glucosylated glycogenin as primer for glycogen synthesis)	EC:2.4.1.18	1,4-alpha-glucan branching enzyme	IPR013783 (G3DSA:2.60.40.GENE3D); IPR006047 (PFAM); IPR004193 (PFAM); G3DSA:3.20.20.80 (GENE3D); mobidb-lite (MOBIDB_LITE); PTHR43651:SF4 (PANTHER); IPR037439 (PANTHER); IPR017853 (SUPERFAMILY); IPR014756 (SUPERFAMILY)	F:GO:0003824; F:GO:0003844; F:GO:0004553; P:GO:0005975; P:GO:0005978	F:catalytic activity; F:1,4-alpha-glucan branching enzyme activity; F:hydrolase activity, hydrolyzing O-glycosyl compounds; P:carbohydrate metabolic process; P:glycogen biosynthetic process
EV_DN50813_c0_g1_i1	1,4-alpha-glucan-branching enzyme 3, chloroplastic/amyloplastic-like	1188	2	0.0753144	59.8	9	F:GO:0003824; F:GO:0003844; F:GO:0004553; P:GO:0005975; P:GO:0005978; C:GO:0009507; C:GO:0009536; P:GO:0009791; F:GO:0043169	F:catalytic activity; F:1,4-alpha-glucan branching enzyme activity; F:hydrolase activity, hydrolyzing O-glycosyl compounds; P:carbohydrate metabolic process; P:glycogen biosynthetic process; C:chloroplast; C:plastid; P:post-embryonic development; F:cation binding			no IPS match	no IPS match	no IPS match
EV_DN72479_c0_g1_i12	1,4-alpha-glucan-branching enzyme chloroplastic amyloplastic	4696	20	0	87.95	4	F:GO:0003844; F:GO:0004553; P:GO:0005978; F:GO:0043169	F:1,4-alpha-glucan branching enzyme activity; F:hydrolase activity, hydrolyzing O-glycosyl compounds; P:glycogen biosynthetic process; F:cation binding	EC:2.4.1.18	1,4-alpha-glucan branching enzyme	IPR006047 (SMART); IPR013783 (G3DSA:2.60.40.GENE3D); G3DSA:3.20.20.80 (GENE3D); IPR006047 (PFAM); IPR004193 (PFAM); mobidb-lite (MOBIDB_LITE); IPR037439 (PANTHER); PTHR43651:SF1 (PANTHER); cd02854 (CDD); cd11321 (CDD); IPR017853 (SUPERFAMILY); IPR014756 (SUPERFAMILY)	F:GO:0003824; F:GO:0003844; F:GO:0004553; P:GO:0005975; P:GO:0005978	F:catalytic activity; F:1,4-alpha-glucan branching enzyme activity; F:hydrolase activity, hydrolyzing O-glycosyl compounds; P:carbohydrate metabolic process; P:glycogen biosynthetic process
EV_DN72479_c0_g1_i4	1,4-alpha-glucan-branching enzyme chloroplastic amyloplastic isoform X1	4895	20	0	90.64	4	F:GO:0003844; F:GO:0004553; P:GO:0005978; F:GO:0043169	F:1,4-alpha-glucan branching enzyme activity; F:hydrolase activity, hydrolyzing O-glycosyl compounds; P:glycogen biosynthetic process; F:cation binding	EC:2.4.1.18	1,4-alpha-glucan branching enzyme	IPR006047 (SMART); G3DSA:3.20.20.80 (GENE3D); IPR006048 (PFAM); IPR013783 (G3DSA:2.60.40.GENE3D); IPR013780 (G3DSA:2.60.40.GENE3D); IPR006047 (PFAM); IPR037439 (PANTHER); PTHR43651:SF1 (PANTHER); cd11321 (CDD); SSF51011 (SUPERFAMILY); IPR017853 (SUPERFAMILY)	F:GO:0003824; F:GO:0003844; P:GO:0005975; P:GO:0005978; F:GO:0043169	F:catalytic activity; F:1,4-alpha-glucan branching enzyme activity; P:carbohydrate metabolic process; P:glycogen biosynthetic process; F:cation binding
EV_DN173449_c0_g1_i1	1,4-beta-D-glucan glucohydrolase	454	20	4.79e-97	94.3	2	P:GO:0005975; F:GO:0031217	P:carbohydrate metabolic process; F:glucan 1,4-beta-glucosidase activity	EC:3.2.1.21; EC:3.2.1.74	Beta-glucosidase; Glucan 1,4-beta-glucosidase	IPR001764 (PRINTS); IPR036962 (G3DSA:3.20.20.GENE3D); IPR001764 (PFAM); PTHR30620 (PANTHER); IPR017853 (SUPERFAMILY)	F:GO:0004553; P:GO:0005975	F:hydrolase activity, hydrolyzing O-glycosyl compounds; P:carbohydrate metabolic process
EV_DN30266_c0_g1_i1	1,4-butanediol diacrylate esterase	1380	20	4.91e-54	46.7	1	F:GO:0016298	F:lipase activity			G3DSA:3.40.710.10 (GENE3D); IPR001466 (PFAM); PTHR43283 (PANTHER); IPR012338 (SUPERFAMILY)	no GO terms	no GO terms
EV_DN56056_c0_g1_i1	1,4-dihydroxy-2-naphthoate octaprenyltransferase, MenA	598	1	4.27093	51.02	9	F:GO:0004659; C:GO:0005886; C:GO:0005887; P:GO:0009234; C:GO:0016020; C:GO:0016021; F:GO:0016740; F:GO:0016765; F:GO:0046428	F:prenyltransferase activity; C:plasma membrane; C:integral component of plasma membrane; P:menaquinone biosynthetic process; C:membrane; C:integral component of membrane; F:transferase activity; F:transferase activity, transferring alkyl or aryl (other than methyl) groups; F:1,4-dihydroxy-2-naphthoate octaprenyltransferase activity			no IPS match	no IPS match	no IPS match
EV_DN56056_c0_g1_i2	1,4-dihydroxy-2-naphthoate octaprenyltransferase, MenA	635	1	4.85561	51.02	9	F:GO:0004659; C:GO:0005886; C:GO:0005887; P:GO:0009234; C:GO:0016020; C:GO:0016021; F:GO:0016740; F:GO:0016765; F:GO:0046428	F:prenyltransferase activity; C:plasma membrane; C:integral component of plasma membrane; P:menaquinone biosynthetic process; C:membrane; C:integral component of membrane; F:transferase activity; F:transferase activity, transferring alkyl or aryl (other than methyl) groups; F:1,4-dihydroxy-2-naphthoate octaprenyltransferase activity			no IPS match	no IPS match	no IPS match
EV_DN175972_c0_g1_i1	1,4-dihydroxy-2-naphthoate polyprenyltransferase	524	20	8.02e-22	72.01	1	C:GO:0016020	C:membrane			no IPS match	no IPS match	no IPS match
EV_DN65116_c0_g1_i2	1,4-dihydroxy-2-naphthoate polyprenyltransferase, chloroplastic-like	1489	20	5.66e-140	78.73	7	F:GO:0004659; C:GO:0009507; P:GO:0009772; P:GO:0010236; C:GO:0016021; P:GO:0042371; P:GO:0042372	F:prenyltransferase activity; C:chloroplast; P:photosynthetic electron transport in photosystem II; P:plastoquinone biosynthetic process; C:integral component of membrane; P:vitamin K biosynthetic process; P:phylloquinone biosynthetic process			IPR000537 (PFAM); IPR011937 (TIGRFAM); PTHR13929:SF3 (PANTHER); PTHR13929 (PANTHER); IPR011937 (HAMAP); cd13962 (CDD)	F:GO:0004659; C:GO:0016021; F:GO:0016765; P:GO:0042372	F:prenyltransferase activity; C:integral component of membrane; F:transferase activity, transferring alkyl or aryl (other than methyl) groups; P:phylloquinone biosynthetic process
EV_DN65116_c0_g1_i8	1,4-dihydroxy-2-naphthoate polyprenyltransferase, chloroplastic-like	1725	20	6.69e-105	76.71	4	F:GO:0004659; C:GO:0016021; P:GO:0042371; P:GO:0042372	F:prenyltransferase activity; C:integral component of membrane; P:vitamin K biosynthetic process; P:phylloquinone biosynthetic process			IPR000537 (PFAM); PTHR13929:SF3 (PANTHER); PTHR13929 (PANTHER); cd13962 (CDD)	C:GO:0016021; F:GO:0016765	C:integral component of membrane; F:transferase activity, transferring alkyl or aryl (other than methyl) groups
EV_DN65116_c0_g1_i5	1,4-dihydroxy-2-naphthoate polyprenyltransferase, chloroplastic-like	1961	20	9.58e-57	78.62	7	P:GO:0009772; P:GO:0010236; C:GO:0016021; C:GO:0031969; P:GO:0042371; P:GO:0042372; F:GO:0046428	P:photosynthetic electron transport in photosystem II; P:plastoquinone biosynthetic process; C:integral component of membrane; C:chloroplast membrane; P:vitamin K biosynthetic process; P:phylloquinone biosynthetic process; F:1,4-dihydroxy-2-naphthoate octaprenyltransferase activity			IPR000537 (PFAM); PTHR13929:SF3 (PANTHER); PTHR13929 (PANTHER); cd13962 (CDD)	C:GO:0016021; F:GO:0016765	C:integral component of membrane; F:transferase activity, transferring alkyl or aryl (other than methyl) groups
EV_DN65116_c0_g1_i3	1,4-dihydroxy-2-naphthoate polyprenyltransferase, chloroplastic-like	1981	20	7.13e-104	76.71	4	F:GO:0004659; C:GO:0016021; P:GO:0042371; P:GO:0042372	F:prenyltransferase activity; C:integral component of membrane; P:vitamin K biosynthetic process; P:phylloquinone biosynthetic process			IPR000537 (PFAM); PTHR13929:SF3 (PANTHER); PTHR13929 (PANTHER); cd13962 (CDD)	C:GO:0016021; F:GO:0016765	C:integral component of membrane; F:transferase activity, transferring alkyl or aryl (other than methyl) groups
EV_DN76538_c0_g12_i1	1,4-dihydroxy-2-naphthoyl- peroxisomal	225	20	2.22e-43	97.03	4	C:GO:0005777; F:GO:0008935; P:GO:0009234; F:GO:0016853	C:peroxisome; F:1,4-dihydroxy-2-naphthoyl-CoA synthase activity; P:menaquinone biosynthetic process; F:isomerase activity	EC:4.1.3.36	1,4-dihydroxy-2-naphthoyl-CoA synthase	G3DSA:3.90.226.10 (GENE3D); IPR001753 (PFAM); IPR014748 (G3DSA:1.10.12.GENE3D); IPR010198 (PANTHER); PTHR43113:SF1 (PANTHER); IPR029045 (SUPERFAMILY)	F:GO:0003824; P:GO:0008152; F:GO:0008935; P:GO:0009234	F:catalytic activity; P:metabolic process; F:1,4-dihydroxy-2-naphthoyl-CoA synthase activity; P:menaquinone biosynthetic process
EV_DN76538_c0_g9_i1	1,4-dihydroxy-2-naphthoyl- peroxisomal	281	20	1.46e-18	82.53	3	F:GO:0008935; P:GO:0009234; C:GO:0016021	F:1,4-dihydroxy-2-naphthoyl-CoA synthase activity; P:menaquinone biosynthetic process; C:integral component of membrane	EC:4.1.3.36	1,4-dihydroxy-2-naphthoyl-CoA synthase	PTHR43113:SF1 (PANTHER); IPR010198 (PANTHER)	F:GO:0008935; P:GO:0009234	F:1,4-dihydroxy-2-naphthoyl-CoA synthase activity; P:menaquinone biosynthetic process
EV_DN76538_c0_g8_i5	1,4-dihydroxy-2-naphthoyl- peroxisomal	411	20	1.38e-91	97.98	3	C:GO:0005777; F:GO:0008935; P:GO:0009234	C:peroxisome; F:1,4-dihydroxy-2-naphthoyl-CoA synthase activity; P:menaquinone biosynthetic process	EC:4.1.3.36	1,4-dihydroxy-2-naphthoyl-CoA synthase	G3DSA:3.90.226.10 (GENE3D); IPR001753 (PFAM); PTHR43113:SF1 (PANTHER); IPR010198 (PANTHER); cd06558 (CDD); IPR029045 (SUPERFAMILY)	F:GO:0003824; P:GO:0008152; F:GO:0008935; P:GO:0009234	F:catalytic activity; P:metabolic process; F:1,4-dihydroxy-2-naphthoyl-CoA synthase activity; P:menaquinone biosynthetic process
EV_DN76538_c0_g2_i4	1,4-dihydroxy-2-naphthoyl- peroxisomal	994	20	1.25e-42	97.53	4	C:GO:0005777; F:GO:0008935; P:GO:0009234; F:GO:0016853	C:peroxisome; F:1,4-dihydroxy-2-naphthoyl-CoA synthase activity; P:menaquinone biosynthetic process; F:isomerase activity	EC:4.1.3.36	1,4-dihydroxy-2-naphthoyl-CoA synthase	IPR014748 (G3DSA:1.10.12.GENE3D); PTHR43113:SF1 (PANTHER); IPR010198 (PANTHER); IPR029045 (SUPERFAMILY)	F:GO:0008935; P:GO:0009234	F:1,4-dihydroxy-2-naphthoyl-CoA synthase activity; P:menaquinone biosynthetic process
EV_DN79770_c4_g22_i1	1,4-dihydroxy-2-naphthoyl- thioesterase 1-like	252	20	4.34e-42	89.16	5	C:GO:0005777; C:GO:0009507; P:GO:0042372; F:GO:0047617; P:GO:0051289	C:peroxisome; C:chloroplast; P:phylloquinone biosynthetic process; F:acyl-CoA hydrolase activity; P:protein homotetramerization	EC:3.1.2.20	Acyl-CoA hydrolase	G3DSA:3.10.129.10 (GENE3D); IPR006683 (PFAM); PTHR43240:SF5 (PANTHER); PTHR43240 (PANTHER); IPR029069 (SUPERFAMILY)	no GO terms	no GO terms
EV_DN76538_c0_g11_i4	1,4-dihydroxy-2-naphthoyl-CoA synthase, peroxisomal	513	20	8e-23	98.33	4	F:GO:0008935; P:GO:0009234; C:GO:0016021; F:GO:0016853	F:1,4-dihydroxy-2-naphthoyl-CoA synthase activity; P:menaquinone biosynthetic process; C:integral component of membrane; F:isomerase activity	EC:4.1.3.36	1,4-dihydroxy-2-naphthoyl-CoA synthase	no IPS match	no IPS match	no IPS match
EV_DN76538_c0_g11_i3	1,4-Dihydroxy-2-naphthoyl-CoA synthase, peroxisomal	544	20	4e-23	95.34	3	F:GO:0008935; P:GO:0009234; C:GO:0016021	F:1,4-dihydroxy-2-naphthoyl-CoA synthase activity; P:menaquinone biosynthetic process; C:integral component of membrane	EC:4.1.3.36	1,4-dihydroxy-2-naphthoyl-CoA synthase	no IPS match	no IPS match	no IPS match
EV_DN76538_c0_g11_i2	1,4-Dihydroxy-2-naphthoyl-CoA synthase, peroxisomal-like	477	20	3.47e-20	96.45	6	C:GO:0005777; C:GO:0005829; F:GO:0008935; P:GO:0009234; F:GO:0016853; P:GO:0042372	C:peroxisome; C:cytosol; F:1,4-dihydroxy-2-naphthoyl-CoA synthase activity; P:menaquinone biosynthetic process; F:isomerase activity; P:phylloquinone biosynthetic process	EC:4.1.3.36	1,4-dihydroxy-2-naphthoyl-CoA synthase	no IPS match	no IPS match	no IPS match
EV_DN76538_c0_g11_i1	1,4-Dihydroxy-2-naphthoyl-CoA synthase, peroxisomal-like	1005	20	3.42e-15	92.64	6	C:GO:0005777; C:GO:0005829; F:GO:0008935; P:GO:0009234; F:GO:0016853; P:GO:0042372	C:peroxisome; C:cytosol; F:1,4-dihydroxy-2-naphthoyl-CoA synthase activity; P:menaquinone biosynthetic process; F:isomerase activity; P:phylloquinone biosynthetic process	EC:4.1.3.36	1,4-dihydroxy-2-naphthoyl-CoA synthase	G3DSA:3.90.226.10 (GENE3D); IPR001753 (PFAM); IPR010198 (PANTHER); PTHR43113:SF1 (PANTHER); IPR029045 (SUPERFAMILY)	F:GO:0003824; P:GO:0008152; F:GO:0008935; P:GO:0009234	F:catalytic activity; P:metabolic process; F:1,4-dihydroxy-2-naphthoyl-CoA synthase activity; P:menaquinone biosynthetic process
EV_DN76538_c0_g8_i2	1,4-Dihydroxy-2-naphthoyl-CoA synthase, peroxisomal-like	1405	20	1.93e-25	95.63	6	C:GO:0005777; C:GO:0005829; F:GO:0008935; P:GO:0009234; F:GO:0016853; P:GO:0042372	C:peroxisome; C:cytosol; F:1,4-dihydroxy-2-naphthoyl-CoA synthase activity; P:menaquinone biosynthetic process; F:isomerase activity; P:phylloquinone biosynthetic process	EC:4.1.3.36	1,4-dihydroxy-2-naphthoyl-CoA synthase	no IPS match	no IPS match	no IPS match
EV_DN76538_c0_g2_i3	1,4-Dihydroxy-2-naphthoyl-CoA synthase, peroxisomal-like	617	20	2.08e-43	94.81	4	C:GO:0005829; F:GO:0008935; P:GO:0009234; F:GO:0016853	C:cytosol; F:1,4-dihydroxy-2-naphthoyl-CoA synthase activity; P:menaquinone biosynthetic process; F:isomerase activity	EC:4.1.3.36	1,4-dihydroxy-2-naphthoyl-CoA synthase	IPR014748 (G3DSA:1.10.12.GENE3D); PTHR43113:SF1 (PANTHER); IPR010198 (PANTHER); IPR029045 (SUPERFAMILY)	F:GO:0008935; P:GO:0009234	F:1,4-dihydroxy-2-naphthoyl-CoA synthase activity; P:menaquinone biosynthetic process
EV_DN76538_c0_g8_i7	1,4-Dihydroxy-2-naphthoyl-CoA synthase, peroxisomal-like	671	20	1.76e-17	99.17	4	C:GO:0005829; F:GO:0008935; P:GO:0009234; F:GO:0016853	C:cytosol; F:1,4-dihydroxy-2-naphthoyl-CoA synthase activity; P:menaquinone biosynthetic process; F:isomerase activity	EC:4.1.3.36	1,4-dihydroxy-2-naphthoyl-CoA synthase	G3DSA:3.90.226.10 (GENE3D); IPR001753 (PFAM); IPR010198 (PANTHER); PTHR43113:SF1 (PANTHER); IPR029045 (SUPERFAMILY)	F:GO:0003824; P:GO:0008152; F:GO:0008935; P:GO:0009234	F:catalytic activity; P:metabolic process; F:1,4-dihydroxy-2-naphthoyl-CoA synthase activity; P:menaquinone biosynthetic process
EV_DN76538_c0_g2_i5	1,4-Dihydroxy-2-naphthoyl-CoA synthase, peroxisomal-like	848	20	4.68e-09	94.19	4	C:GO:0005829; F:GO:0008935; P:GO:0009234; F:GO:0016853	C:cytosol; F:1,4-dihydroxy-2-naphthoyl-CoA synthase activity; P:menaquinone biosynthetic process; F:isomerase activity	EC:4.1.3.36	1,4-dihydroxy-2-naphthoyl-CoA synthase	no IPS match	no IPS match	no IPS match
EV_DN76538_c0_g15_i1	1,4-Dihydroxy-2-naphthoyl-CoA synthase, peroxisomal-like	879	20	5.38e-35	96.21	6	C:GO:0005777; C:GO:0005829; F:GO:0008935; P:GO:0009234; F:GO:0016853; P:GO:0042372	C:peroxisome; C:cytosol; F:1,4-dihydroxy-2-naphthoyl-CoA synthase activity; P:menaquinone biosynthetic process; F:isomerase activity; P:phylloquinone biosynthetic process	EC:4.1.3.36	1,4-dihydroxy-2-naphthoyl-CoA synthase	IPR014748 (G3DSA:1.10.12.GENE3D); G3DSA:3.90.226.10 (GENE3D); IPR001753 (PFAM); IPR010198 (PANTHER); PTHR43113:SF1 (PANTHER); IPR029045 (SUPERFAMILY)	F:GO:0003824; P:GO:0008152; F:GO:0008935; P:GO:0009234	F:catalytic activity; P:metabolic process; F:1,4-dihydroxy-2-naphthoyl-CoA synthase activity; P:menaquinone biosynthetic process
EV_DN76538_c0_g17_i1	1,4-Dihydroxy-2-naphthoyl-CoA synthase, peroxisomal-like	252	20	4.51e-18	62.76	3	C:GO:0005829; F:GO:0008935; P:GO:0009234	C:cytosol; F:1,4-dihydroxy-2-naphthoyl-CoA synthase activity; P:menaquinone biosynthetic process	EC:4.1.3.36	1,4-dihydroxy-2-naphthoyl-CoA synthase	IPR010198 (PANTHER); PTHR43113:SF1 (PANTHER)	F:GO:0008935; P:GO:0009234	F:1,4-dihydroxy-2-naphthoyl-CoA synthase activity; P:menaquinone biosynthetic process
EV_DN76538_c0_g18_i1	1,4-Dihydroxy-2-naphthoyl-CoA synthase, peroxisomal-like	254	20	1.62e-50	97.32	6	C:GO:0005777; C:GO:0005829; F:GO:0008935; P:GO:0009234; F:GO:0016853; P:GO:0042372	C:peroxisome; C:cytosol; F:1,4-dihydroxy-2-naphthoyl-CoA synthase activity; P:menaquinone biosynthetic process; F:isomerase activity; P:phylloquinone biosynthetic process	EC:4.1.3.36	1,4-dihydroxy-2-naphthoyl-CoA synthase	G3DSA:3.90.226.10 (GENE3D); IPR001753 (PFAM); PTHR43113:SF1 (PANTHER); IPR010198 (PANTHER); cd06558 (CDD); IPR029045 (SUPERFAMILY)	F:GO:0003824; P:GO:0008152; F:GO:0008935; P:GO:0009234	F:catalytic activity; P:metabolic process; F:1,4-dihydroxy-2-naphthoyl-CoA synthase activity; P:menaquinone biosynthetic process
EV_DN76538_c0_g14_i1	1,4-Dihydroxy-2-naphthoyl-CoA synthase, peroxisomal-like	265	20	1.35e-50	94.77	4	C:GO:0005829; F:GO:0008935; P:GO:0009234; F:GO:0016853	C:cytosol; F:1,4-dihydroxy-2-naphthoyl-CoA synthase activity; P:menaquinone biosynthetic process; F:isomerase activity	EC:4.1.3.36	1,4-dihydroxy-2-naphthoyl-CoA synthase	IPR014748 (G3DSA:1.10.12.GENE3D); PTHR43113:SF1 (PANTHER); IPR010198 (PANTHER); IPR029045 (SUPERFAMILY)	F:GO:0008935; P:GO:0009234	F:1,4-dihydroxy-2-naphthoyl-CoA synthase activity; P:menaquinone biosynthetic process
EV_DN76538_c0_g13_i1	1,4-Dihydroxy-2-naphthoyl-CoA synthase, peroxisomal-like	268	20	9.47e-49	95.4	5	C:GO:0005777; C:GO:0005829; F:GO:0008935; P:GO:0009234; F:GO:0016853	C:peroxisome; C:cytosol; F:1,4-dihydroxy-2-naphthoyl-CoA synthase activity; P:menaquinone biosynthetic process; F:isomerase activity	EC:4.1.3.36	1,4-dihydroxy-2-naphthoyl-CoA synthase	no IPS match	no IPS match	no IPS match
EV_DN76538_c0_g4_i1	1,4-Dihydroxy-2-naphthoyl-CoA synthase, peroxisomal-like	274	20	6.44e-53	96.04	6	C:GO:0005777; C:GO:0005829; F:GO:0008935; P:GO:0009234; F:GO:0016853; P:GO:0042372	C:peroxisome; C:cytosol; F:1,4-dihydroxy-2-naphthoyl-CoA synthase activity; P:menaquinone biosynthetic process; F:isomerase activity; P:phylloquinone biosynthetic process	EC:4.1.3.36	1,4-dihydroxy-2-naphthoyl-CoA synthase	no IPS match	no IPS match	no IPS match
EV_DN76538_c0_g10_i1	1,4-Dihydroxy-2-naphthoyl-CoA synthase, peroxisomal-like	281	20	1.91e-17	75.09	3	C:GO:0005829; F:GO:0008935; P:GO:0009234	C:cytosol; F:1,4-dihydroxy-2-naphthoyl-CoA synthase activity; P:menaquinone biosynthetic process	EC:4.1.3.36	1,4-dihydroxy-2-naphthoyl-CoA synthase	PTHR43113:SF1 (PANTHER); IPR010198 (PANTHER)	F:GO:0008935; P:GO:0009234	F:1,4-dihydroxy-2-naphthoyl-CoA synthase activity; P:menaquinone biosynthetic process
EV_DN76538_c0_g8_i1	1,4-Dihydroxy-2-naphthoyl-CoA synthase, peroxisomal-like	292	20	8.95e-61	97.63	6	C:GO:0005777; C:GO:0005829; F:GO:0008935; P:GO:0009234; F:GO:0016853; P:GO:0042372	C:peroxisome; C:cytosol; F:1,4-dihydroxy-2-naphthoyl-CoA synthase activity; P:menaquinone biosynthetic process; F:isomerase activity; P:phylloquinone biosynthetic process	EC:4.1.3.36	1,4-dihydroxy-2-naphthoyl-CoA synthase	IPR001753 (PFAM); G3DSA:3.90.226.10 (GENE3D); PTHR43113:SF1 (PANTHER); IPR010198 (PANTHER); cd06558 (CDD); IPR029045 (SUPERFAMILY)	F:GO:0003824; P:GO:0008152; F:GO:0008935; P:GO:0009234	F:catalytic activity; P:metabolic process; F:1,4-dihydroxy-2-naphthoyl-CoA synthase activity; P:menaquinone biosynthetic process
EV_DN76538_c0_g5_i1	1,4-Dihydroxy-2-naphthoyl-CoA synthase, peroxisomal-like	309	20	7.59e-60	96.23	4	C:GO:0005829; F:GO:0008935; P:GO:0009234; F:GO:0016853	C:cytosol; F:1,4-dihydroxy-2-naphthoyl-CoA synthase activity; P:menaquinone biosynthetic process; F:isomerase activity	EC:4.1.3.36	1,4-dihydroxy-2-naphthoyl-CoA synthase	no IPS match	no IPS match	no IPS match
EV_DN76538_c0_g2_i1	1,4-Dihydroxy-2-naphthoyl-CoA synthase, peroxisomal-like	328	20	9.82e-21	94.78	5	C:GO:0005777; C:GO:0005829; F:GO:0008935; P:GO:0009234; F:GO:0016853	C:peroxisome; C:cytosol; F:1,4-dihydroxy-2-naphthoyl-CoA synthase activity; P:menaquinone biosynthetic process; F:isomerase activity	EC:4.1.3.36	1,4-dihydroxy-2-naphthoyl-CoA synthase	no IPS match	no IPS match	no IPS match
EV_DN76538_c0_g15_i2	1,4-Dihydroxy-2-naphthoyl-CoA synthase, peroxisomal-like	358	20	8.22e-33	95.08	4	C:GO:0005829; F:GO:0008935; P:GO:0009234; F:GO:0016853	C:cytosol; F:1,4-dihydroxy-2-naphthoyl-CoA synthase activity; P:menaquinone biosynthetic process; F:isomerase activity	EC:4.1.3.36	1,4-dihydroxy-2-naphthoyl-CoA synthase	no IPS match	no IPS match	no IPS match
EV_DN76538_c0_g8_i4	1,4-Dihydroxy-2-naphthoyl-CoA synthase, peroxisomal-like	408	20	3.65e-59	97.47	6	C:GO:0005777; C:GO:0005829; F:GO:0008935; P:GO:0009234; F:GO:0016853; P:GO:0042372	C:peroxisome; C:cytosol; F:1,4-dihydroxy-2-naphthoyl-CoA synthase activity; P:menaquinone biosynthetic process; F:isomerase activity; P:phylloquinone biosynthetic process	EC:4.1.3.36	1,4-dihydroxy-2-naphthoyl-CoA synthase	IPR001753 (PFAM); G3DSA:3.90.226.10 (GENE3D); PTHR43113:SF1 (PANTHER); IPR010198 (PANTHER); cd06558 (CDD); IPR029045 (SUPERFAMILY)	F:GO:0003824; P:GO:0008152; F:GO:0008935; P:GO:0009234	F:catalytic activity; P:metabolic process; F:1,4-dihydroxy-2-naphthoyl-CoA synthase activity; P:menaquinone biosynthetic process
EV_DN76538_c0_g6_i1	1,4-Dihydroxy-2-naphthoyl-CoA synthase, peroxisomal-like	435	20	9.12e-16	91.96	6	C:GO:0005777; C:GO:0005829; F:GO:0008935; P:GO:0009234; F:GO:0016853; P:GO:0042372	C:peroxisome; C:cytosol; F:1,4-dihydroxy-2-naphthoyl-CoA synthase activity; P:menaquinone biosynthetic process; F:isomerase activity; P:phylloquinone biosynthetic process	EC:4.1.3.36	1,4-dihydroxy-2-naphthoyl-CoA synthase	no IPS match	no IPS match	no IPS match
EV_DN79770_c4_g4_i3	1,4-dihydroxy-2-naphthoyl-CoA thioesterase 1	492	20	3.2e-44	89.11	4	C:GO:0005777; C:GO:0005829; P:GO:0042372; F:GO:0061522	C:peroxisome; C:cytosol; P:phylloquinone biosynthetic process; F:1,4-dihydroxy-2-naphthoyl-CoA thioesterase activity			IPR003736 (TIGRFAM); IPR006683 (PFAM); G3DSA:3.10.129.10 (GENE3D); PTHR43240 (PANTHER); PTHR43240:SF5 (PANTHER); cd03443 (CDD); IPR029069 (SUPERFAMILY)	no GO terms	no GO terms
EV_DN69287_c0_g7_i1	1,4-dihydroxy-2-naphthoyl-CoA thioesterase 1	975	20	4.52e-63	76.93	5	C:GO:0005777; C:GO:0005829; P:GO:0042372; P:GO:0051289; F:GO:0061522	C:peroxisome; C:cytosol; P:phylloquinone biosynthetic process; P:protein homotetramerization; F:1,4-dihydroxy-2-naphthoyl-CoA thioesterase activity			IPR003736 (TIGRFAM); IPR006683 (PFAM); G3DSA:3.10.129.10 (GENE3D); PTHR43240:SF6 (PANTHER); PTHR43240 (PANTHER); cd03443 (CDD); IPR029069 (SUPERFAMILY)	no GO terms	no GO terms
EV_DN79770_c4_g4_i2	1,4-dihydroxy-2-naphthoyl-CoA thioesterase 1	404	20	1.17e-64	84.99	4	C:GO:0005777; C:GO:0005829; P:GO:0042372; F:GO:0061522	C:peroxisome; C:cytosol; P:phylloquinone biosynthetic process; F:1,4-dihydroxy-2-naphthoyl-CoA thioesterase activity			G3DSA:3.10.129.10 (GENE3D); IPR006683 (PFAM); IPR003736 (TIGRFAM); PTHR43240 (PANTHER); PTHR43240:SF5 (PANTHER); cd03443 (CDD); IPR029069 (SUPERFAMILY)	no GO terms	no GO terms
EV_DN79770_c4_g4_i5	1,4-dihydroxy-2-naphthoyl-CoA thioesterase 1-like	463	20	1.27e-41	89.4	4	C:GO:0005777; C:GO:0005829; P:GO:0042372; F:GO:0061522	C:peroxisome; C:cytosol; P:phylloquinone biosynthetic process; F:1,4-dihydroxy-2-naphthoyl-CoA thioesterase activity			IPR006683 (PFAM); G3DSA:3.10.129.10 (GENE3D); PTHR43240 (PANTHER); PTHR43240:SF5 (PANTHER); IPR029069 (SUPERFAMILY)	no GO terms	no GO terms
EV_DN79770_c4_g4_i1	1,4-dihydroxy-2-naphthoyl-CoA thioesterase 1-like	510	20	1.02e-40	89.62	4	C:GO:0005777; C:GO:0005829; P:GO:0042372; F:GO:0061522	C:peroxisome; C:cytosol; P:phylloquinone biosynthetic process; F:1,4-dihydroxy-2-naphthoyl-CoA thioesterase activity			IPR006683 (PFAM); G3DSA:3.10.129.10 (GENE3D); PTHR43240 (PANTHER); PTHR43240:SF5 (PANTHER); IPR029069 (SUPERFAMILY)	no GO terms	no GO terms
EV_DN62425_c0_g3_i1	1,8-cineole synthase	303	20	0.0899429	70.53	13	F:GO:0000287; C:GO:0009507; C:GO:0009536; F:GO:0010333; F:GO:0010334; C:GO:0016020; C:GO:0016021; P:GO:0016114; F:GO:0016829; P:GO:0045339; F:GO:0046872; F:GO:0102313; P:GO:1901943	F:magnesium ion binding; C:chloroplast; C:plastid; F:terpene synthase activity; F:sesquiterpene synthase activity; C:membrane; C:integral component of membrane; P:terpenoid biosynthetic process; F:lyase activity; P:farnesyl diphosphate catabolic process; F:metal ion binding; F:1,8-cineole synthase activity; P:(+)-epi-alpha-bisabolol biosynthetic process			IPR008949 (G3DSA:1.10.600.GENE3D); IPR008949 (SUPERFAMILY)	no GO terms	no GO terms
EV_DN77037_c1_g5_i3	10 kDa chaperonin	1119	20	1.44e-24	85.27	6	F:GO:0005524; C:GO:0005759; F:GO:0046872; F:GO:0051082; P:GO:0051085; F:GO:0051087	F:ATP binding; C:mitochondrial matrix; F:metal ion binding; F:unfolded protein binding; P:chaperone cofactor-dependent protein refolding; F:chaperone binding			no IPS match	no IPS match	no IPS match
EV_DN15548_c0_g2_i1	10 kDa chaperonin	720	20	0.00396542	97.79	11	F:GO:0005507; F:GO:0005524; C:GO:0005737; C:GO:0005739; C:GO:0005759; P:GO:0006457; P:GO:0009408; F:GO:0046872; F:GO:0051082; P:GO:0051085; F:GO:0051087	F:copper ion binding; F:ATP binding; C:cytoplasm; C:mitochondrion; C:mitochondrial matrix; P:protein folding; P:response to heat; F:metal ion binding; F:unfolded protein binding; P:chaperone cofactor-dependent protein refolding; F:chaperone binding			no IPS match	no IPS match	no IPS match
EV_DN15548_c0_g1_i1	10 kDa chaperonin	721	20	0.00396542	97.78	11	F:GO:0005507; F:GO:0005524; C:GO:0005737; C:GO:0005739; C:GO:0005759; P:GO:0006457; P:GO:0009408; F:GO:0046872; F:GO:0051082; P:GO:0051085; F:GO:0051087	F:copper ion binding; F:ATP binding; C:cytoplasm; C:mitochondrion; C:mitochondrial matrix; P:protein folding; P:response to heat; F:metal ion binding; F:unfolded protein binding; P:chaperone cofactor-dependent protein refolding; F:chaperone binding			no IPS match	no IPS match	no IPS match
EV_DN69935_c1_g1_i2	10 kDa chaperonin	2864	20	1.48e-39	92.72	6	C:GO:0005759; P:GO:0006986; F:GO:0046872; F:GO:0051082; P:GO:0051085; F:GO:0051087	C:mitochondrial matrix; P:response to unfolded protein; F:metal ion binding; F:unfolded protein binding; P:chaperone cofactor-dependent protein refolding; F:chaperone binding			IPR020818 (PRINTS); IPR020818 (SMART); IPR020818 (PFAM); IPR037124 (G3DSA:2.30.33.GENE3D); PTHR10772:SF8 (PANTHER); IPR020818 (PANTHER); IPR020818 (CDD); IPR011032 (SUPERFAMILY)	C:GO:0005737; P:GO:0006457	C:cytoplasm; P:protein folding
EV_DN69935_c1_g1_i1	10 kDa chaperonin	2941	20	1.53e-39	92.72	6	C:GO:0005759; P:GO:0006986; F:GO:0046872; F:GO:0051082; P:GO:0051085; F:GO:0051087	C:mitochondrial matrix; P:response to unfolded protein; F:metal ion binding; F:unfolded protein binding; P:chaperone cofactor-dependent protein refolding; F:chaperone binding			IPR020818 (PRINTS); IPR020818 (SMART); IPR020818 (PFAM); IPR037124 (G3DSA:2.30.33.GENE3D); IPR020818 (PANTHER); PTHR10772:SF8 (PANTHER); IPR020818 (CDD); IPR011032 (SUPERFAMILY)	C:GO:0005737; P:GO:0006457	C:cytoplasm; P:protein folding
EV_DN161007_c0_g1_i1	10 kDa chaperonin 1, chloroplastic	403	20	7.57e-44	94.87	7	F:GO:0005524; C:GO:0005759; C:GO:0009507; F:GO:0046872; F:GO:0051082; P:GO:0051085; F:GO:0051087	F:ATP binding; C:mitochondrial matrix; C:chloroplast; F:metal ion binding; F:unfolded protein binding; P:chaperone cofactor-dependent protein refolding; F:chaperone binding			IPR020818 (SMART); IPR020818 (PFAM); IPR037124 (G3DSA:2.30.33.GENE3D); IPR020818 (PANTHER); PTHR10772:SF13 (PANTHER); IPR020818 (CDD); IPR011032 (SUPERFAMILY)	C:GO:0005737; P:GO:0006457	C:cytoplasm; P:protein folding
EV_DN72250_c0_g5_i6	10 kDa chaperonin-like	442	20	1.1e-50	85.82	6	C:GO:0005759; C:GO:0009507; F:GO:0046872; F:GO:0051082; P:GO:0051085; F:GO:0051087	C:mitochondrial matrix; C:chloroplast; F:metal ion binding; F:unfolded protein binding; P:chaperone cofactor-dependent protein refolding; F:chaperone binding			no IPS match	no IPS match	no IPS match
EV_DN77037_c1_g1_i1	10 kDa mitochondrial-like	307	20	7.41e-13	94.77	2	C:GO:0005737; P:GO:0006457	C:cytoplasm; P:protein folding			IPR020818 (G3DSA:2.30.33.GENE3D)	C:GO:0005737; P:GO:0006457	C:cytoplasm; P:protein folding
EV_DN70296_c6_g1_i10	10-formyltetrahydrofolate synthetase	695	20	1.82e-54	94.74	15	F:GO:0004329; F:GO:0004477; F:GO:0004488; F:GO:0005507; F:GO:0005524; C:GO:0005829; C:GO:0005886; P:GO:0009113; P:GO:0009257; C:GO:0009507; P:GO:0009735; P:GO:0035999; P:GO:0046686; C:GO:0048046; P:GO:0055114	F:formate-tetrahydrofolate ligase activity; F:methenyltetrahydrofolate cyclohydrolase activity; F:methylenetetrahydrofolate dehydrogenase (NADP+) activity; F:copper ion binding; F:ATP binding; C:cytosol; C:plasma membrane; P:purine nucleobase biosynthetic process; P:10-formyltetrahydrofolate biosynthetic process; C:chloroplast; P:response to cytokinin; P:tetrahydrofolate interconversion; P:respon…	EC:6.3.4.3; EC:3.5.4.9; EC:1.5.1.5	Formate--tetrahydrofolate ligase; Methenyltetrahydrofolate cyclohydrolase; Methylenetetrahydrofolate dehydrogenase (NADP(+))	IPR000559 (PFAM); G3DSA:3.40.50.300 (GENE3D); PTHR43274 (PANTHER); IPR027417 (SUPERFAMILY)	F:GO:0004329; F:GO:0005524	F:formate-tetrahydrofolate ligase activity; F:ATP binding
EV_DN70296_c6_g1_i9	10-formyltetrahydrofolate synthetase	730	20	2.71e-54	94.74	15	F:GO:0004329; F:GO:0004477; F:GO:0004488; F:GO:0005507; F:GO:0005524; C:GO:0005829; C:GO:0005886; P:GO:0009113; P:GO:0009257; C:GO:0009507; P:GO:0009735; P:GO:0035999; P:GO:0046686; C:GO:0048046; P:GO:0055114	F:formate-tetrahydrofolate ligase activity; F:methenyltetrahydrofolate cyclohydrolase activity; F:methylenetetrahydrofolate dehydrogenase (NADP+) activity; F:copper ion binding; F:ATP binding; C:cytosol; C:plasma membrane; P:purine nucleobase biosynthetic process; P:10-formyltetrahydrofolate biosynthetic process; C:chloroplast; P:response to cytokinin; P:tetrahydrofolate interconversion; P:respon…	EC:6.3.4.3; EC:3.5.4.9; EC:1.5.1.5	Formate--tetrahydrofolate ligase; Methenyltetrahydrofolate cyclohydrolase; Methylenetetrahydrofolate dehydrogenase (NADP(+))	IPR000559 (PFAM); G3DSA:3.40.50.300 (GENE3D); PTHR43274 (PANTHER); IPR027417 (SUPERFAMILY)	F:GO:0004329; F:GO:0005524	F:formate-tetrahydrofolate ligase activity; F:ATP binding
EV_DN70296_c6_g1_i11	10-formyltetrahydrofolate synthetase	393	20	2e-19	91.41	8	F:GO:0004329; F:GO:0004477; F:GO:0004488; F:GO:0005524; C:GO:0005737; P:GO:0009113; P:GO:0009257; P:GO:0055114	F:formate-tetrahydrofolate ligase activity; F:methenyltetrahydrofolate cyclohydrolase activity; F:methylenetetrahydrofolate dehydrogenase (NADP+) activity; F:ATP binding; C:cytoplasm; P:purine nucleobase biosynthetic process; P:10-formyltetrahydrofolate biosynthetic process; P:oxidation-reduction process	EC:6.3.4.3; EC:3.5.4.9; EC:1.5.1.5	Formate--tetrahydrofolate ligase; Methenyltetrahydrofolate cyclohydrolase; Methylenetetrahydrofolate dehydrogenase (NADP(+))	IPR000559 (PFAM); G3DSA:3.10.410.10 (GENE3D); PTHR43274 (PANTHER); IPR027417 (SUPERFAMILY)	F:GO:0004329; F:GO:0005524	F:formate-tetrahydrofolate ligase activity; F:ATP binding
EV_DN68105_c2_g2_i6	11 kDa late embryogenesis abundant protein	1175	20	1.03e-31	59.08	1	P:GO:0009793	P:embryo development ending in seed dormancy			IPR005513 (PFAM); mobidb-lite (MOBIDB_LITE); mobidb-lite (MOBIDB_LITE); PTHR33493:SF2 (PANTHER); IPR005513 (PANTHER); IPR005513 (PRODOM)	P:GO:0009793	P:embryo development ending in seed dormancy
EV_DN68105_c2_g2_i5	11 kDa late embryogenesis abundant protein-like	638	20	1.7e-08	90.09	1	P:GO:0009793	P:embryo development ending in seed dormancy			mobidb-lite (MOBIDB_LITE); mobidb-lite (MOBIDB_LITE)	no GO terms	no GO terms
EV_DN75912_c2_g2_i7	110 kDa U5 small nuclear ribonucleo component CLO	2368	20	9.04e-80	56.11	3	F:GO:0003924; F:GO:0005525; C:GO:1990904	F:GTPase activity; F:GTP binding; C:ribonucleoprotein complex			PTHR35707 (PANTHER)	no GO terms	no GO terms
EV_DN75912_c2_g2_i2	110 kDa U5 small nuclear ribonucleo component CLO	2720	20	8.25e-79	56.17	3	F:GO:0003924; F:GO:0005525; C:GO:1990904	F:GTPase activity; F:GTP binding; C:ribonucleoprotein complex			mobidb-lite (MOBIDB_LITE); PTHR35707 (PANTHER)	no GO terms	no GO terms
EV_DN75912_c2_g2_i4	110 kDa U5 small nuclear ribonucleoprotein component CLO	515	20	8.77e-14	60.49	2	F:GO:0003924; F:GO:0005525	F:GTPase activity; F:GTP binding			no IPS match	no IPS match	no IPS match
EV_DN75912_c2_g2_i3	110 kDa U5 small nuclear ribonucleoprotein component CLO	749	20	8.36e-10	68.12	2	F:GO:0003924; F:GO:0005525	F:GTPase activity; F:GTP binding			PTHR35707 (PANTHER)	no GO terms	no GO terms
EV_DN62859_c0_g1_i1	110 kDa U5 small nuclear ribonucleoprotein component CLO	1605	20	3.86e-27	57.73	4	F:GO:0003924; F:GO:0005525; C:GO:0016020; C:GO:0016021	F:GTPase activity; F:GTP binding; C:membrane; C:integral component of membrane			mobidb-lite (MOBIDB_LITE); mobidb-lite (MOBIDB_LITE); PTHR35707 (PANTHER)	no GO terms	no GO terms
EV_DN72879_c1_g1_i1	110 kDa U5 small nuclear ribonucleoprotein component CLO-like	2790	20	0	89.93	5	F:GO:0003746; F:GO:0003924; F:GO:0005525; P:GO:0006282; P:GO:0006414	F:translation elongation factor activity; F:GTPase activity; F:GTP binding; P:regulation of DNA repair; P:translational elongation	EC:3.6.1.15	Nucleoside-triphosphate phosphatase	IPR000795 (PRINTS); IPR005225 (TIGRFAM); G3DSA:2.40.30.10 (GENE3D); G3DSA:3.90.1430.10 (GENE3D); IPR000795 (PFAM); G3DSA:3.40.50.300 (GENE3D); G3DSA:3.30.70.870 (GENE3D); IPR004161 (PFAM); IPR031950 (PFAM); IPR014721 (G3DSA:3.30.230.GENE3D); mobidb-lite (MOBIDB_LITE); PTHR42908 (PANTHER); PTHR42908:SF6 (PANTHER); IPR000795 (PROSITE_PROFILES); cd04090 (CDD); cd16264 (CDD); cd04167 (CDD); IPR035647…	F:GO:0003924; F:GO:0005525	F:GTPase activity; F:GTP binding
EV_DN72879_c1_g1_i4	110 kDa U5 small nuclear ribonucleoprotein component CLO-like	3132	20	0	90.21	5	F:GO:0003746; F:GO:0003924; F:GO:0005525; P:GO:0006282; P:GO:0006414	F:translation elongation factor activity; F:GTPase activity; F:GTP binding; P:regulation of DNA repair; P:translational elongation	EC:3.6.1.15	Nucleoside-triphosphate phosphatase	IPR000795 (PRINTS); G3DSA:3.40.50.300 (GENE3D); IPR031950 (PFAM); IPR014721 (G3DSA:3.30.230.GENE3D); G3DSA:3.90.1430.10 (GENE3D); IPR004161 (PFAM); G3DSA:2.40.30.10 (GENE3D); IPR000795 (PFAM); G3DSA:3.30.70.870 (GENE3D); IPR005225 (TIGRFAM); IPR005517 (PFAM); mobidb-lite (MOBIDB_LITE); PTHR42908 (PANTHER); PTHR42908:SF6 (PANTHER); IPR000795 (PROSITE_PROFILES); cd04090 (CDD); cd16264 (CDD); cd0168…	F:GO:0003924; F:GO:0005525	F:GTPase activity; F:GTP binding
EV_DN72879_c1_g1_i3	110 kDa U5 small nuclear ribonucleoprotein component CLO-like	3577	20	0	90.72	5	F:GO:0003746; F:GO:0003924; F:GO:0005525; P:GO:0006282; P:GO:0006414	F:translation elongation factor activity; F:GTPase activity; F:GTP binding; P:regulation of DNA repair; P:translational elongation	EC:3.6.1.15	Nucleoside-triphosphate phosphatase	IPR000795 (PRINTS); IPR005517 (SMART); IPR005517 (PFAM); IPR000640 (PFAM); IPR014721 (G3DSA:3.30.230.GENE3D); G3DSA:3.90.1430.10 (GENE3D); G3DSA:2.40.30.10 (GENE3D); G3DSA:3.30.70.240 (GENE3D); G3DSA:3.40.50.300 (GENE3D); IPR005225 (TIGRFAM); G3DSA:3.30.70.870 (GENE3D); IPR031950 (PFAM); IPR000795 (PFAM); IPR004161 (PFAM); mobidb-lite (MOBIDB_LITE); PTHR42908:SF6 (PANTHER); PTHR42908 (PANTHER); I…	F:GO:0003924; F:GO:0005525	F:GTPase activity; F:GTP binding
EV_DN72879_c1_g1_i6	110 kDa U5 small nuclear ribonucleoprotein component CLO-like	4009	20	0	91.66	5	F:GO:0003746; F:GO:0003924; F:GO:0005525; P:GO:0006282; P:GO:0006414	F:translation elongation factor activity; F:GTPase activity; F:GTP binding; P:regulation of DNA repair; P:translational elongation	EC:3.6.1.15	Nucleoside-triphosphate phosphatase	IPR000795 (PRINTS); IPR000640 (SMART); IPR005517 (SMART); IPR005225 (TIGRFAM); G3DSA:3.30.70.240 (GENE3D); IPR004161 (PFAM); IPR014721 (G3DSA:3.30.230.GENE3D); G3DSA:3.30.70.870 (GENE3D); G3DSA:3.40.50.300 (GENE3D); G3DSA:2.40.30.10 (GENE3D); G3DSA:3.90.1430.10 (GENE3D); IPR000640 (PFAM); IPR005517 (PFAM); IPR031950 (PFAM); IPR000795 (PFAM); mobidb-lite (MOBIDB_LITE); PTHR42908 (PANTHER); PTHR429…	F:GO:0003924; F:GO:0005525	F:GTPase activity; F:GTP binding
EV_DN72879_c1_g2_i1	116 kDa U5 small nuclear ribonucleoprotein component-like	487	20	8.29e-11	96.35	6	P:GO:0000398; F:GO:0003746; F:GO:0003924; F:GO:0005525; C:GO:0005840; P:GO:0006414	P:mRNA splicing, via spliceosome; F:translation elongation factor activity; F:GTPase activity; F:GTP binding; C:ribosome; P:translational elongation	EC:3.6.1.15	Nucleoside-triphosphate phosphatase	no IPS match	no IPS match	no IPS match
EV_DN72879_c1_g1_i2	116 kDa U5 small nuclear ribonucleoprotein component-like	1423	20	2.84e-32	69.49	13	P:GO:0000398; F:GO:0003746; F:GO:0003924; F:GO:0005515; F:GO:0005525; C:GO:0005618; C:GO:0005840; C:GO:0005886; P:GO:0006414; P:GO:0009793; C:GO:0016607; P:GO:0045694; P:GO:0048437	P:mRNA splicing, via spliceosome; F:translation elongation factor activity; F:GTPase activity; F:protein binding; F:GTP binding; C:cell wall; C:ribosome; C:plasma membrane; P:translational elongation; P:embryo development ending in seed dormancy; C:nuclear speck; P:regulation of embryo sac egg cell differentiation; P:floral organ development	EC:3.6.1.15	Nucleoside-triphosphate phosphatase	IPR031950 (PFAM); mobidb-lite (MOBIDB_LITE); mobidb-lite (MOBIDB_LITE); PTHR42908 (PANTHER); PTHR42908:SF6 (PANTHER)	no GO terms	no GO terms
EV_DN72879_c1_g4_i1	116 kDa U5 small nuclear ribonucleoprotein component-like	257	20	3.47e-14	100	15	P:GO:0000398; F:GO:0003746; F:GO:0003924; F:GO:0005515; F:GO:0005525; C:GO:0005618; C:GO:0005681; C:GO:0005829; C:GO:0005840; C:GO:0005886; P:GO:0006414; P:GO:0009793; C:GO:0016607; P:GO:0045694; P:GO:0048437	P:mRNA splicing, via spliceosome; F:translation elongation factor activity; F:GTPase activity; F:protein binding; F:GTP binding; C:cell wall; C:spliceosomal complex; C:cytosol; C:ribosome; C:plasma membrane; P:translational elongation; P:embryo development ending in seed dormancy; C:nuclear speck; P:regulation of embryo sac egg cell differentiation; P:floral organ development	EC:3.6.1.15	Nucleoside-triphosphate phosphatase	no IPS match	no IPS match	no IPS match
EV_DN123005_c0_g1_i1	116 kDa U5 small nuclear ribonucleoprotein component-like	315	20	0.00386968	87.65	6	P:GO:0000398; F:GO:0003746; F:GO:0003924; F:GO:0005525; C:GO:0005575; P:GO:0006414	P:mRNA splicing, via spliceosome; F:translation elongation factor activity; F:GTPase activity; F:GTP binding; C:cellular_component; P:translational elongation			no IPS match	no IPS match	no IPS match
EV_DN61771_c0_g3_i1	11-beta-hydroxysteroid dehydrogenase 1B-like	579	20	7.73e-95	85.88	3	C:GO:0016021; F:GO:0016491; P:GO:0055114	C:integral component of membrane; F:oxidoreductase activity; P:oxidation-reduction process			IPR002347 (PRINTS); IPR002347 (PRINTS); IPR002347 (PFAM); G3DSA:3.40.50.720 (GENE3D); PTHR43391 (PANTHER); PTHR43391:SF29 (PANTHER); IPR036291 (SUPERFAMILY)	no GO terms	no GO terms
EV_DN61771_c0_g4_i1	11-beta-hydroxysteroid dehydrogenase 1B-like	631	20	1.6e-55	79.4	3	C:GO:0016021; F:GO:0016491; P:GO:0055114	C:integral component of membrane; F:oxidoreductase activity; P:oxidation-reduction process			PTHR43391 (PANTHER); PTHR43391:SF29 (PANTHER)	no GO terms	no GO terms
EV_DN61771_c0_g2_i1	11-beta-hydroxysteroid dehydrogenase 1B-like	771	20	4.3e-45	59.47	4	C:GO:0016020; C:GO:0016021; F:GO:0016491; P:GO:0055114	C:membrane; C:integral component of membrane; F:oxidoreductase activity; P:oxidation-reduction process			G3DSA:3.40.50.720 (GENE3D); PF13561 (PFAM); PTHR43391 (PANTHER); PTHR43391:SF29 (PANTHER); IPR036291 (SUPERFAMILY)	no GO terms	no GO terms
EV_DN71598_c0_g1_i6	11-beta-hydroxysteroid dehydrogenase 1B-like	1308	20	0	81.19	3	C:GO:0016021; F:GO:0016491; P:GO:0055114	C:integral component of membrane; F:oxidoreductase activity; P:oxidation-reduction process			IPR002347 (PRINTS); IPR002347 (PRINTS); IPR002347 (PFAM); G3DSA:3.40.50.720 (GENE3D); PTHR43391:SF20 (PANTHER); PTHR43391 (PANTHER); IPR036291 (SUPERFAMILY)	no GO terms	no GO terms
EV_DN73377_c1_g3_i5	11-beta-hydroxysteroid dehydrogenase 1B-like	1602	20	4.75e-75	75.98	1	C:GO:0016021	C:integral component of membrane			IPR002347 (PRINTS); IPR002347 (PFAM); G3DSA:3.40.50.720 (GENE3D); PTHR43391 (PANTHER); PTHR43391:SF24 (PANTHER); IPR036291 (SUPERFAMILY)	no GO terms	no GO terms
EV_DN73377_c1_g3_i4	11-beta-hydroxysteroid dehydrogenase 1B-like	1930	20	6.72e-74	75.98	1	C:GO:0016021	C:integral component of membrane			IPR032199 (PFAM); IPR039215 (PANTHER); PTHR14790:SF15 (PANTHER)	F:GO:0000166; C:GO:0031422	F:nucleotide binding; C:RecQ helicase-Topo III complex
EV_DN71598_c0_g1_i3	11-beta-hydroxysteroid dehydrogenase 1B-like	414	20	3.91e-37	78.59	3	C:GO:0016021; F:GO:0016491; P:GO:0055114	C:integral component of membrane; F:oxidoreductase activity; P:oxidation-reduction process			G3DSA:3.40.50.720 (GENE3D); IPR002347 (PFAM); PTHR43391:SF6 (PANTHER); PTHR43391 (PANTHER); IPR016040 (SUPERFAMILY)	no GO terms	no GO terms
EV_DN55890_c0_g1_i1	11-beta-hydroxysteroid dehydrogenase 1B-like	878	20	2.42e-48	67.07	4	C:GO:0016020; C:GO:0016021; F:GO:0016491; P:GO:0055114	C:membrane; C:integral component of membrane; F:oxidoreductase activity; P:oxidation-reduction process			G3DSA:3.40.50.720 (GENE3D); PTHR43391 (PANTHER); PTHR43391:SF10 (PANTHER); IPR016040 (SUPERFAMILY)	no GO terms	no GO terms
EV_DN73377_c1_g3_i2	11-beta-hydroxysteroid dehydrogenase 1B-like	3574	20	4.39e-141	79.27	3	C:GO:0016021; F:GO:0016491; P:GO:0055114	C:integral component of membrane; F:oxidoreductase activity; P:oxidation-reduction process			IPR002347 (PRINTS); IPR002347 (PRINTS); IPR002347 (PFAM); G3DSA:3.40.50.720 (GENE3D); PTHR43391 (PANTHER); PTHR43391:SF24 (PANTHER); IPR036291 (SUPERFAMILY)	no GO terms	no GO terms
EV_DN73377_c1_g3_i7	11-beta-hydroxysteroid dehydrogenase 1B-like	3957	20	5.16e-140	79.27	3	C:GO:0016021; F:GO:0016491; P:GO:0055114	C:integral component of membrane; F:oxidoreductase activity; P:oxidation-reduction process			IPR002347 (PRINTS); IPR002347 (PRINTS); IPR002347 (PFAM); G3DSA:3.40.50.720 (GENE3D); PTHR43391 (PANTHER); PTHR43391:SF24 (PANTHER); IPR036291 (SUPERFAMILY)	no GO terms	no GO terms
EV_DN73377_c1_g3_i3	11-beta-hydroxysteroid dehydrogenase 1B-like	4071	20	1.01e-139	79.27	3	C:GO:0016021; F:GO:0016491; P:GO:0055114	C:integral component of membrane; F:oxidoreductase activity; P:oxidation-reduction process			IPR002347 (PRINTS); IPR002347 (PRINTS); IPR002347 (PFAM); G3DSA:3.40.50.720 (GENE3D); PTHR43391 (PANTHER); PTHR43391:SF24 (PANTHER); IPR036291 (SUPERFAMILY)	no GO terms	no GO terms
EV_DN76751_c1_g1_i2	11-beta-hydroxysteroid dehydrogenase-like	683	20	5.2e-35	72.51	4	P:GO:0008152; C:GO:0016020; F:GO:0016491; C:GO:0043232	P:metabolic process; C:membrane; F:oxidoreductase activity; C:intracellular non-membrane-bounded organelle			IPR002347 (PFAM); G3DSA:3.40.50.720 (GENE3D); PTHR43391 (PANTHER); PTHR43391:SF28 (PANTHER); IPR036291 (SUPERFAMILY)	no GO terms	no GO terms
EV_DN76751_c1_g1_i1	11-beta-hydroxysteroid dehydrogenase-like	933	20	4.25e-34	72.51	4	P:GO:0008152; C:GO:0016020; F:GO:0016491; C:GO:0043232	P:metabolic process; C:membrane; F:oxidoreductase activity; C:intracellular non-membrane-bounded organelle			IPR002347 (PFAM); G3DSA:3.40.50.720 (GENE3D); PTHR43391 (PANTHER); PTHR43391:SF28 (PANTHER); IPR036291 (SUPERFAMILY)	no GO terms	no GO terms
EV_DN57944_c0_g1_i1	11-beta-hydroxysteroid dehydrogenase-like 5	1313	20	0	83.98	3	C:GO:0016021; P:GO:0055114; F:GO:0070524	C:integral component of membrane; P:oxidation-reduction process; F:11-beta-hydroxysteroid dehydrogenase (NADP+) activity	EC:1.1.1.146	11-beta-hydroxysteroid dehydrogenase	IPR002347 (PRINTS); G3DSA:3.40.50.720 (GENE3D); IPR002347 (PFAM); PTHR43391:SF14 (PANTHER); PTHR43391 (PANTHER); IPR036291 (SUPERFAMILY)	no GO terms	no GO terms
EV_DN118661_c0_g1_i1	11-beta-hydroxysteroid dehydrogenase-like 6	345	20	4.1e-06	72.06	4	C:GO:0016020; C:GO:0016021; F:GO:0016491; P:GO:0055114	C:membrane; C:integral component of membrane; F:oxidoreductase activity; P:oxidation-reduction process			no IPS match	no IPS match	no IPS match
EV_DN78081_c0_g7_i1	11S globulin seed storage 2-like	262	20	1.08e-36	80.46	1	F:GO:0045735	F:nutrient reservoir activity			mobidb-lite (MOBIDB_LITE); PTHR31189:SF21 (PANTHER); PTHR31189 (PANTHER)	no GO terms	no GO terms
EV_DN165734_c0_g1_i1	11S globulin subunit beta-like	314	20	1.13e-14	79.75	1	F:GO:0045735	F:nutrient reservoir activity			IPR014710 (G3DSA:2.60.120.GENE3D); IPR006045 (PFAM); PTHR31189:SF1 (PANTHER); PTHR31189 (PANTHER); IPR011051 (SUPERFAMILY)	F:GO:0045735	F:nutrient reservoir activity
EV_DN78081_c0_g2_i1	11S seed storage	361	20	1.14e-19	75.92	1	F:GO:0045735	F:nutrient reservoir activity			IPR006045 (PFAM); IPR014710 (G3DSA:2.60.120.GENE3D); PTHR31189:SF19 (PANTHER); PTHR31189 (PANTHER); IPR011051 (SUPERFAMILY)	F:GO:0045735	F:nutrient reservoir activity
EV_DN44558_c0_g1_i1	1211235AHORF 70A	494	7	1.74e-14	73.7	4	F:GO:0003743; P:GO:0006413; C:GO:0009507; C:GO:0009536	F:translation initiation factor activity; P:translational initiation; C:chloroplast; C:plastid			no IPS match	no IPS match	no IPS match
EV_DN76596_c16_g1_i1	1211235AV ORF 99A	216	8	8.25e-13	85.1	10	F:GO:0003677; F:GO:0004528; C:GO:0005634; F:GO:0008270; C:GO:0009507; C:GO:0009539; P:GO:0015979; F:GO:0016818; P:GO:0036297; P:GO:0090305	F:DNA binding; F:phosphodiesterase I activity; C:nucleus; F:zinc ion binding; C:chloroplast; C:photosystem II reaction center; P:photosynthesis; F:hydrolase activity, acting on acid anhydrides, in phosphorus-containing anhydrides; P:interstrand cross-link repair; P:nucleic acid phosphodiester bond hydrolysis	EC:3.1.4.1	Phosphodiesterase I	no IPS match	no IPS match	no IPS match
EV_DN76596_c16_g2_i1	1211235AVORF 99A	228	10	5.81e-13	83.79	11	F:GO:0003677; F:GO:0003743; F:GO:0004518; P:GO:0006413; F:GO:0008270; C:GO:0009507; C:GO:0009539; P:GO:0015979; F:GO:0016818; P:GO:0036297; P:GO:0090305	F:DNA binding; F:translation initiation factor activity; F:nuclease activity; P:translational initiation; F:zinc ion binding; C:chloroplast; C:photosystem II reaction center; P:photosynthesis; F:hydrolase activity, acting on acid anhydrides, in phosphorus-containing anhydrides; P:interstrand cross-link repair; P:nucleic acid phosphodiester bond hydrolysis			no IPS match	no IPS match	no IPS match
EV_DN73624_c1_g2_i2	1211235CK ORF 75	792	7	5.96e-14	76.49	3	F:GO:0003743; P:GO:0006413; C:GO:0009507	F:translation initiation factor activity; P:translational initiation; C:chloroplast			no IPS match	no IPS match	no IPS match
EV_DN78480_c2_g7_i1	125 kDa kinesin-related protein-like	451	20	2.81e-66	92.78	8	F:GO:0005524; C:GO:0005737; C:GO:0005819; C:GO:0005871; C:GO:0005874; P:GO:0007018; F:GO:0008017; F:GO:0008574	F:ATP binding; C:cytoplasm; C:spindle; C:kinesin complex; C:microtubule; P:microtubule-based movement; F:microtubule binding; F:ATP-dependent microtubule motor activity, plus-end-directed	EC:3.6.1.3; EC:3.6.1.15; EC:3.6.4.4	Adenosinetriphosphatase; Nucleoside-triphosphate phosphatase; Plus-end-directed kinesin ATPase	IPR001752 (SMART); IPR036961 (G3DSA:3.40.850.GENE3D); IPR001752 (PFAM); IPR027640 (PANTHER); PTHR24115:SF591 (PANTHER); IPR001752 (PROSITE_PROFILES); IPR027417 (SUPERFAMILY)	F:GO:0003777; F:GO:0005524; P:GO:0007018; F:GO:0008017	F:microtubule motor activity; F:ATP binding; P:microtubule-based movement; F:microtubule binding
EV_DN72635_c0_g7_i6	125 kDa kinesin-related protein-like	594	20	2.29e-15	57.71	2	F:GO:0003774; F:GO:0005488	F:motor activity; F:binding	EC:3.6.1.15	Nucleoside-triphosphate phosphatase	no IPS match	no IPS match	no IPS match
EV_DN66805_c1_g2_i1	125 kDa kinesin-related protein-like	629	20	3.52e-16	62.97	2	F:GO:0003774; F:GO:0005488	F:motor activity; F:binding	EC:3.6.1.15	Nucleoside-triphosphate phosphatase	mobidb-lite (MOBIDB_LITE)	no GO terms	no GO terms
EV_DN66805_c1_g2_i6	125 kDa kinesin-related protein-like	648	20	2.98e-11	60.11	2	F:GO:0032559; F:GO:0043168	F:adenyl ribonucleotide binding; F:anion binding			no IPS match	no IPS match	no IPS match
EV_DN72635_c0_g7_i3	125 kDa kinesin-related protein-like	706	20	3.64e-11	56.13	1	F:GO:0017111	F:nucleoside-triphosphatase activity	EC:3.6.1.15	Nucleoside-triphosphate phosphatase	no IPS match	no IPS match	no IPS match
EV_DN72635_c0_g7_i4	125 kDa kinesin-related protein-like	846	20	1.15e-64	80.36	6	F:GO:0005524; C:GO:0005871; C:GO:0005874; P:GO:0007018; F:GO:0008017; F:GO:0008574	F:ATP binding; C:kinesin complex; C:microtubule; P:microtubule-based movement; F:microtubule binding; F:ATP-dependent microtubule motor activity, plus-end-directed	EC:3.6.1.3; EC:3.6.1.15; EC:3.6.4.4	Adenosinetriphosphatase; Nucleoside-triphosphate phosphatase; Plus-end-directed kinesin ATPase	IPR001752 (SMART); IPR001752 (PFAM); IPR036961 (G3DSA:3.40.850.GENE3D); mobidb-lite (MOBIDB_LITE); IPR027640 (PANTHER); PTHR24115:SF517 (PANTHER); IPR001752 (PROSITE_PROFILES); IPR027417 (SUPERFAMILY)	F:GO:0003777; F:GO:0005524; P:GO:0007018; F:GO:0008017	F:microtubule motor activity; F:ATP binding; P:microtubule-based movement; F:microtubule binding
EV_DN74866_c1_g2_i3	125 kDa kinesin-related protein-like	1161	20	1.4e-65	75.83	6	F:GO:0005524; C:GO:0005871; C:GO:0005874; P:GO:0007018; F:GO:0008017; F:GO:0008574	F:ATP binding; C:kinesin complex; C:microtubule; P:microtubule-based movement; F:microtubule binding; F:ATP-dependent microtubule motor activity, plus-end-directed	EC:3.6.1.3; EC:3.6.1.15; EC:3.6.4.4	Adenosinetriphosphatase; Nucleoside-triphosphate phosphatase; Plus-end-directed kinesin ATPase	mobidb-lite (MOBIDB_LITE); PTHR24115:SF515 (PANTHER); IPR027640 (PANTHER)	F:GO:0003777; P:GO:0007018	F:microtubule motor activity; P:microtubule-based movement
EV_DN74866_c1_g2_i5	125 kDa kinesin-related protein-like	1399	20	7.96e-127	76.87	8	F:GO:0005524; C:GO:0005737; C:GO:0005819; C:GO:0005871; C:GO:0005874; P:GO:0007018; F:GO:0008017; F:GO:0008574	F:ATP binding; C:cytoplasm; C:spindle; C:kinesin complex; C:microtubule; P:microtubule-based movement; F:microtubule binding; F:ATP-dependent microtubule motor activity, plus-end-directed	EC:3.6.1.3; EC:3.6.1.15; EC:3.6.4.4	Adenosinetriphosphatase; Nucleoside-triphosphate phosphatase; Plus-end-directed kinesin ATPase	mobidb-lite (MOBIDB_LITE); IPR027640 (PANTHER); PTHR24115:SF515 (PANTHER)	F:GO:0003777; P:GO:0007018	F:microtubule motor activity; P:microtubule-based movement
EV_DN74866_c0_g1_i6	125 kDa kinesin-related protein-like	1534	20	0	92.5	8	F:GO:0005524; C:GO:0005737; C:GO:0005819; C:GO:0005871; C:GO:0005874; P:GO:0007018; F:GO:0008017; F:GO:0008574	F:ATP binding; C:cytoplasm; C:spindle; C:kinesin complex; C:microtubule; P:microtubule-based movement; F:microtubule binding; F:ATP-dependent microtubule motor activity, plus-end-directed	EC:3.6.1.3; EC:3.6.1.15; EC:3.6.4.4	Adenosinetriphosphatase; Nucleoside-triphosphate phosphatase; Plus-end-directed kinesin ATPase	IPR001752 (PRINTS); IPR001752 (SMART); IPR001752 (PFAM); IPR036961 (G3DSA:3.40.850.GENE3D); IPR027640 (PANTHER); PTHR24115:SF591 (PANTHER); IPR001752 (PROSITE_PROFILES); IPR027417 (SUPERFAMILY)	F:GO:0003777; F:GO:0005524; P:GO:0007018; F:GO:0008017	F:microtubule motor activity; F:ATP binding; P:microtubule-based movement; F:microtubule binding
EV_DN74866_c1_g2_i4	125 kDa kinesin-related protein-like	1778	20	3.14e-158	77.34	8	F:GO:0005524; C:GO:0005737; C:GO:0005819; C:GO:0005871; C:GO:0005874; P:GO:0007018; F:GO:0008017; F:GO:0008574	F:ATP binding; C:cytoplasm; C:spindle; C:kinesin complex; C:microtubule; P:microtubule-based movement; F:microtubule binding; F:ATP-dependent microtubule motor activity, plus-end-directed	EC:3.6.1.3; EC:3.6.1.15; EC:3.6.4.4	Adenosinetriphosphatase; Nucleoside-triphosphate phosphatase; Plus-end-directed kinesin ATPase	mobidb-lite (MOBIDB_LITE); PTHR24115:SF515 (PANTHER); IPR027640 (PANTHER)	F:GO:0003777; P:GO:0007018	F:microtubule motor activity; P:microtubule-based movement
EV_DN72635_c0_g3_i1	125 kDa kinesin-related protein-like	255	20	1.99e-12	68.83	6	F:GO:0000166; C:GO:0005871; C:GO:0005874; P:GO:0007018; F:GO:0008017; F:GO:0008574	F:nucleotide binding; C:kinesin complex; C:microtubule; P:microtubule-based movement; F:microtubule binding; F:ATP-dependent microtubule motor activity, plus-end-directed	EC:3.6.1.3; EC:3.6.1.15; EC:3.6.4.4	Adenosinetriphosphatase; Nucleoside-triphosphate phosphatase; Plus-end-directed kinesin ATPase	no IPS match	no IPS match	no IPS match
EV_DN76949_c1_g2_i1	125 kDa kinesin-related protein-like	263	19	1.23e-10	53.97	34	F:GO:0000166; P:GO:0001510; F:GO:0003774; F:GO:0003777; F:GO:0003824; F:GO:0004144; F:GO:0005524; C:GO:0005737; C:GO:0005819; C:GO:0005856; C:GO:0005871; C:GO:0005874; P:GO:0006071; P:GO:0006364; P:GO:0006629; P:GO:0007018; F:GO:0008017; F:GO:0008168; F:GO:0008173; F:GO:0008270; F:GO:0008574; F:GO:0016491; F:GO:0016740; F:GO:0016746; F:GO:0016887; P:GO:0019432; F:GO:0031177; P:GO:0032259; P:GO:00…	F:nucleotide binding; P:RNA methylation; F:motor activity; F:microtubule motor activity; F:catalytic activity; F:diacylglycerol O-acyltransferase activity; F:ATP binding; C:cytoplasm; C:spindle; C:cytoskeleton; C:kinesin complex; C:microtubule; P:glycerol metabolic process; P:rRNA processing; P:lipid metabolic process; P:microtubule-based movement; F:microtubule binding; F:methyltransferase activ…			no IPS match	no IPS match	no IPS match
EV_DN72635_c0_g7_i8	125 kDa kinesin-related protein-like	265	20	9.25e-11	62.97	5	F:GO:0003777; F:GO:0005488; C:GO:0015630; F:GO:0016887; C:GO:0044430	F:microtubule motor activity; F:binding; C:microtubule cytoskeleton; F:ATPase activity; C:cytoskeletal part	EC:3.6.1.3; EC:3.6.1.15	Adenosinetriphosphatase; Nucleoside-triphosphate phosphatase	no IPS match	no IPS match	no IPS match
EV_DN66805_c1_g2_i3	125 kDa kinesin-related protein-like	275	20	3.72e-11	71.16	6	F:GO:0005524; C:GO:0005871; C:GO:0005874; P:GO:0007018; F:GO:0008017; F:GO:0008574	F:ATP binding; C:kinesin complex; C:microtubule; P:microtubule-based movement; F:microtubule binding; F:ATP-dependent microtubule motor activity, plus-end-directed	EC:3.6.1.3; EC:3.6.1.15; EC:3.6.4.4	Adenosinetriphosphatase; Nucleoside-triphosphate phosphatase; Plus-end-directed kinesin ATPase	mobidb-lite (MOBIDB_LITE); mobidb-lite (MOBIDB_LITE)	no GO terms	no GO terms
EV_DN3607_c0_g1_i1	125 kDa kinesin-related protein-like	302	19	0.777145	70.08	15	F:GO:0000166; F:GO:0003774; F:GO:0003777; F:GO:0005524; C:GO:0005737; C:GO:0005819; C:GO:0005856; C:GO:0005871; C:GO:0005874; C:GO:0005886; P:GO:0007018; F:GO:0008017; F:GO:0008574; F:GO:0016787; F:GO:0016887	F:nucleotide binding; F:motor activity; F:microtubule motor activity; F:ATP binding; C:cytoplasm; C:spindle; C:cytoskeleton; C:kinesin complex; C:microtubule; C:plasma membrane; P:microtubule-based movement; F:microtubule binding; F:ATP-dependent microtubule motor activity, plus-end-directed; F:hydrolase activity; F:ATPase activity			no IPS match	no IPS match	no IPS match
EV_DN78480_c2_g4_i1	125 kDa kinesin-related protein-like	318	20	1.54e-27	96.63	6	F:GO:0005524; C:GO:0005871; C:GO:0005874; P:GO:0007018; F:GO:0008017; F:GO:0008574	F:ATP binding; C:kinesin complex; C:microtubule; P:microtubule-based movement; F:microtubule binding; F:ATP-dependent microtubule motor activity, plus-end-directed	EC:3.6.1.3; EC:3.6.1.15; EC:3.6.4.4	Adenosinetriphosphatase; Nucleoside-triphosphate phosphatase; Plus-end-directed kinesin ATPase	no IPS match	no IPS match	no IPS match
EV_DN72635_c0_g7_i5	125 kDa kinesin-related protein-like	346	20	2.66e-14	63.64	5	F:GO:0003777; F:GO:0005488; C:GO:0015630; F:GO:0016887; C:GO:0044430	F:microtubule motor activity; F:binding; C:microtubule cytoskeleton; F:ATPase activity; C:cytoskeletal part	EC:3.6.1.3; EC:3.6.1.15	Adenosinetriphosphatase; Nucleoside-triphosphate phosphatase	no IPS match	no IPS match	no IPS match
EV_DN76949_c1_g1_i4	125 kDa kinesin-related protein-like	353	20	3.21e-06	79.48	10	F:GO:0000166; F:GO:0003774; F:GO:0003777; F:GO:0005524; C:GO:0005871; C:GO:0005874; P:GO:0007018; F:GO:0008017; F:GO:0008574; F:GO:0016887	F:nucleotide binding; F:motor activity; F:microtubule motor activity; F:ATP binding; C:kinesin complex; C:microtubule; P:microtubule-based movement; F:microtubule binding; F:ATP-dependent microtubule motor activity, plus-end-directed; F:ATPase activity			no IPS match	no IPS match	no IPS match
EV_DN72635_c0_g7_i2	125 kDa kinesin-related protein-like	357	20	1.19e-36	86.64	8	F:GO:0005524; C:GO:0005737; C:GO:0005819; C:GO:0005871; C:GO:0005874; P:GO:0007018; F:GO:0008017; F:GO:0008574	F:ATP binding; C:cytoplasm; C:spindle; C:kinesin complex; C:microtubule; P:microtubule-based movement; F:microtubule binding; F:ATP-dependent microtubule motor activity, plus-end-directed	EC:3.6.1.3; EC:3.6.1.15; EC:3.6.4.4	Adenosinetriphosphatase; Nucleoside-triphosphate phosphatase; Plus-end-directed kinesin ATPase	IPR001752 (SMART); IPR001752 (PFAM); IPR036961 (G3DSA:3.40.850.GENE3D); mobidb-lite (MOBIDB_LITE); PTHR24115:SF517 (PANTHER); IPR027640 (PANTHER); IPR001752 (PROSITE_PROFILES); IPR027417 (SUPERFAMILY)	F:GO:0003777; F:GO:0005524; P:GO:0007018; F:GO:0008017	F:microtubule motor activity; F:ATP binding; P:microtubule-based movement; F:microtubule binding
EV_DN78749_c3_g4_i1	125 kDa kinesin-related protein-like	359	20	0.00106824	98.84	13	F:GO:0000166; F:GO:0003774; F:GO:0003777; F:GO:0005524; C:GO:0005737; C:GO:0005819; C:GO:0005856; C:GO:0005871; C:GO:0005874; P:GO:0007018; F:GO:0008017; F:GO:0008574; F:GO:0016887	F:nucleotide binding; F:motor activity; F:microtubule motor activity; F:ATP binding; C:cytoplasm; C:spindle; C:cytoskeleton; C:kinesin complex; C:microtubule; P:microtubule-based movement; F:microtubule binding; F:ATP-dependent microtubule motor activity, plus-end-directed; F:ATPase activity			no IPS match	no IPS match	no IPS match
EV_DN76949_c1_g1_i6	125 kDa kinesin-related protein-like	371	20	9.83e-17	95.64	8	F:GO:0005524; C:GO:0005737; C:GO:0005819; C:GO:0005871; C:GO:0005874; P:GO:0007018; F:GO:0008017; F:GO:0008574	F:ATP binding; C:cytoplasm; C:spindle; C:kinesin complex; C:microtubule; P:microtubule-based movement; F:microtubule binding; F:ATP-dependent microtubule motor activity, plus-end-directed	EC:3.6.1.3; EC:3.6.1.15; EC:3.6.4.4	Adenosinetriphosphatase; Nucleoside-triphosphate phosphatase; Plus-end-directed kinesin ATPase	no IPS match	no IPS match	no IPS match
EV_DN78749_c3_g4_i3	125 kDa kinesin-related protein-like	384	20	2.42e-07	98.59	6	F:GO:0005524; C:GO:0005871; C:GO:0005874; P:GO:0007018; F:GO:0008017; F:GO:0008574	F:ATP binding; C:kinesin complex; C:microtubule; P:microtubule-based movement; F:microtubule binding; F:ATP-dependent microtubule motor activity, plus-end-directed	EC:3.6.1.3; EC:3.6.1.15; EC:3.6.4.4	Adenosinetriphosphatase; Nucleoside-triphosphate phosphatase; Plus-end-directed kinesin ATPase	mobidb-lite (MOBIDB_LITE)	no GO terms	no GO terms
EV_DN179741_c0_g1_i1	125 kDa kinesin-related protein-like	433	20	1.65e-06	93.56	15	F:GO:0000166; F:GO:0003774; F:GO:0003777; F:GO:0005524; C:GO:0005737; C:GO:0005819; C:GO:0005856; C:GO:0005871; C:GO:0005874; C:GO:0005886; P:GO:0007018; F:GO:0008017; F:GO:0008574; F:GO:0016787; F:GO:0016887	F:nucleotide binding; F:motor activity; F:microtubule motor activity; F:ATP binding; C:cytoplasm; C:spindle; C:cytoskeleton; C:kinesin complex; C:microtubule; C:plasma membrane; P:microtubule-based movement; F:microtubule binding; F:ATP-dependent microtubule motor activity, plus-end-directed; F:hydrolase activity; F:ATPase activity			no IPS match	no IPS match	no IPS match
EV_DN76549_c1_g3_i1	12-oxophytodienoate reductase	1024	20	6.35e-148	85.6	3	F:GO:0010181; F:GO:0016491; P:GO:0055114	F:FMN binding; F:oxidoreductase activity; P:oxidation-reduction process			IPR013785 (G3DSA:3.20.20.GENE3D); IPR001155 (PFAM); PTHR22893:SF88 (PANTHER); PTHR22893 (PANTHER); cd02933 (CDD); SSF51395 (SUPERFAMILY)	F:GO:0003824; F:GO:0010181; F:GO:0016491; P:GO:0055114	F:catalytic activity; F:FMN binding; F:oxidoreductase activity; P:oxidation-reduction process
EV_DN76549_c1_g3_i6	12-oxophytodienoate reductase	1404	20	7.94e-135	85.59	3	F:GO:0010181; F:GO:0016629; P:GO:0055114	F:FMN binding; F:12-oxophytodienoate reductase activity; P:oxidation-reduction process	EC:1.3.1.42	12-oxophytodienoate reductase	IPR001155 (PFAM); IPR013785 (G3DSA:3.20.20.GENE3D); PTHR22893 (PANTHER); PTHR22893:SF88 (PANTHER); cd02933 (CDD); SSF51395 (SUPERFAMILY)	F:GO:0003824; F:GO:0010181; F:GO:0016491; P:GO:0055114	F:catalytic activity; F:FMN binding; F:oxidoreductase activity; P:oxidation-reduction process
EV_DN176601_c0_g2_i1	12-oxophytodienoate reductase	268	20	1.33e-36	85.51	6	P:GO:0006952; P:GO:0009695; F:GO:0010181; F:GO:0016629; P:GO:0031408; P:GO:0055114	P:defense response; P:jasmonic acid biosynthetic process; F:FMN binding; F:12-oxophytodienoate reductase activity; P:oxylipin biosynthetic process; P:oxidation-reduction process	EC:1.3.1.42	12-oxophytodienoate reductase	no IPS match	no IPS match	no IPS match
EV_DN76549_c1_g3_i2	12-oxophytodienoate reductase	574	20	1.58e-08	95.2	3	F:GO:0010181; F:GO:0016491; P:GO:0055114	F:FMN binding; F:oxidoreductase activity; P:oxidation-reduction process			no IPS match	no IPS match	no IPS match
EV_DN70010_c1_g1_i1	12-oxophytodienoate reductase	698	20	2.06e-08	90.98	4	F:GO:0010181; F:GO:0016491; P:GO:0031408; P:GO:0055114	F:FMN binding; F:oxidoreductase activity; P:oxylipin biosynthetic process; P:oxidation-reduction process			no IPS match	no IPS match	no IPS match
EV_DN70010_c1_g1_i2	12-oxophytodienoate reductase	771	20	3.09e-08	90.98	4	F:GO:0010181; F:GO:0016491; P:GO:0031408; P:GO:0055114	F:FMN binding; F:oxidoreductase activity; P:oxylipin biosynthetic process; P:oxidation-reduction process			no IPS match	no IPS match	no IPS match
EV_DN76549_c1_g3_i4	12-oxophytodienoate reductase	928	20	1.89e-148	85.6	3	F:GO:0010181; F:GO:0016491; P:GO:0055114	F:FMN binding; F:oxidoreductase activity; P:oxidation-reduction process			IPR001155 (PFAM); IPR013785 (G3DSA:3.20.20.GENE3D); PTHR22893 (PANTHER); PTHR22893:SF88 (PANTHER); cd02933 (CDD); SSF51395 (SUPERFAMILY)	F:GO:0003824; F:GO:0010181; F:GO:0016491; P:GO:0055114	F:catalytic activity; F:FMN binding; F:oxidoreductase activity; P:oxidation-reduction process
EV_DN79074_c5_g15_i1	12-oxophytodienoate reductase	272	20	9.81e-50	91.6	7	C:GO:0005737; P:GO:0009611; P:GO:0009695; F:GO:0010181; F:GO:0016629; P:GO:0031408; P:GO:0055114	C:cytoplasm; P:response to wounding; P:jasmonic acid biosynthetic process; F:FMN binding; F:12-oxophytodienoate reductase activity; P:oxylipin biosynthetic process; P:oxidation-reduction process	EC:1.3.1.42	12-oxophytodienoate reductase	IPR013785 (G3DSA:3.20.20.GENE3D); IPR001155 (PFAM); PTHR22893:SF88 (PANTHER); PTHR22893 (PANTHER); SSF51395 (SUPERFAMILY)	F:GO:0003824; F:GO:0010181; F:GO:0016491; P:GO:0055114	F:catalytic activity; F:FMN binding; F:oxidoreductase activity; P:oxidation-reduction process
EV_DN76549_c1_g11_i1	12-oxophytodienoate reductase	296	20	2.53e-41	92.33	4	F:GO:0010181; F:GO:0016491; P:GO:0031408; P:GO:0055114	F:FMN binding; F:oxidoreductase activity; P:oxylipin biosynthetic process; P:oxidation-reduction process			IPR013785 (G3DSA:3.20.20.GENE3D); IPR001155 (PFAM); PTHR22893 (PANTHER); PTHR22893:SF44 (PANTHER); SSF51395 (SUPERFAMILY)	F:GO:0003824; F:GO:0010181; F:GO:0016491; P:GO:0055114	F:catalytic activity; F:FMN binding; F:oxidoreductase activity; P:oxidation-reduction process
EV_DN79074_c5_g16_i1	12-oxophytodienoate reductase	326	20	6.06e-59	91.94	7	C:GO:0005737; P:GO:0009611; P:GO:0009695; F:GO:0010181; F:GO:0016629; P:GO:0031408; P:GO:0055114	C:cytoplasm; P:response to wounding; P:jasmonic acid biosynthetic process; F:FMN binding; F:12-oxophytodienoate reductase activity; P:oxylipin biosynthetic process; P:oxidation-reduction process	EC:1.3.1.42	12-oxophytodienoate reductase	IPR001155 (PFAM); IPR013785 (G3DSA:3.20.20.GENE3D); PTHR22893:SF88 (PANTHER); PTHR22893 (PANTHER); SSF51395 (SUPERFAMILY)	F:GO:0003824; F:GO:0010181; F:GO:0016491; P:GO:0055114	F:catalytic activity; F:FMN binding; F:oxidoreductase activity; P:oxidation-reduction process
EV_DN69607_c0_g1_i1	12-oxophytodienoate reductase 1	1535	20	1.45e-137	78.69	3	F:GO:0010181; F:GO:0016491; P:GO:0055114	F:FMN binding; F:oxidoreductase activity; P:oxidation-reduction process			IPR001155 (PFAM); IPR013785 (G3DSA:3.20.20.GENE3D); PTHR22893 (PANTHER); PTHR22893:SF88 (PANTHER); SSF51395 (SUPERFAMILY)	F:GO:0003824; F:GO:0010181; F:GO:0016491; P:GO:0055114	F:catalytic activity; F:FMN binding; F:oxidoreductase activity; P:oxidation-reduction process
EV_DN66957_c0_g12_i1	12-oxophytodienoate reductase 1	263	20	8.01e-06	93.51	16	F:GO:0003824; C:GO:0005737; C:GO:0005829; P:GO:0006629; P:GO:0006631; P:GO:0006633; P:GO:0009611; P:GO:0009695; P:GO:0009751; F:GO:0010181; F:GO:0016491; F:GO:0016629; P:GO:0031407; P:GO:0031408; P:GO:0046686; P:GO:0055114	F:catalytic activity; C:cytoplasm; C:cytosol; P:lipid metabolic process; P:fatty acid metabolic process; P:fatty acid biosynthetic process; P:response to wounding; P:jasmonic acid biosynthetic process; P:response to salicylic acid; F:FMN binding; F:oxidoreductase activity; F:12-oxophytodienoate reductase activity; P:oxylipin metabolic process; P:oxylipin biosynthetic process; P:response to cadmiu…			no IPS match	no IPS match	no IPS match
EV_DN74321_c1_g1_i1	12-oxophytodienoate reductase 1	270	20	5.12e-18	93.7	4	F:GO:0003959; C:GO:0005622; F:GO:0010181; P:GO:0055114	F:NADPH dehydrogenase activity; C:intracellular; F:FMN binding; P:oxidation-reduction process	EC:1.6.99.1	NADPH dehydrogenase	IPR013785 (G3DSA:3.20.20.GENE3D); PTHR22893 (PANTHER); PTHR22893:SF72 (PANTHER); SSF51395 (SUPERFAMILY)	F:GO:0003824	F:catalytic activity
EV_DN76549_c1_g12_i5	12-oxophytodienoate reductase 1	333	20	1.05e-24	90.11	3	F:GO:0010181; F:GO:0016491; P:GO:0055114	F:FMN binding; F:oxidoreductase activity; P:oxidation-reduction process			no IPS match	no IPS match	no IPS match
EV_DN70010_c1_g2_i2	12-oxophytodienoate reductase 1	388	20	1.2e-10	93.01	9	C:GO:0005829; P:GO:0009611; P:GO:0009695; P:GO:0009751; F:GO:0010181; F:GO:0016629; P:GO:0031408; P:GO:0046686; P:GO:0055114	C:cytosol; P:response to wounding; P:jasmonic acid biosynthetic process; P:response to salicylic acid; F:FMN binding; F:12-oxophytodienoate reductase activity; P:oxylipin biosynthetic process; P:response to cadmium ion; P:oxidation-reduction process	EC:1.3.1.42	12-oxophytodienoate reductase	no IPS match	no IPS match	no IPS match
EV_DN70010_c1_g2_i1	12-oxophytodienoate reductase 1	414	20	1.49e-10	93.01	9	C:GO:0005829; P:GO:0009611; P:GO:0009695; P:GO:0009751; F:GO:0010181; F:GO:0016629; P:GO:0031408; P:GO:0046686; P:GO:0055114	C:cytosol; P:response to wounding; P:jasmonic acid biosynthetic process; P:response to salicylic acid; F:FMN binding; F:12-oxophytodienoate reductase activity; P:oxylipin biosynthetic process; P:response to cadmium ion; P:oxidation-reduction process	EC:1.3.1.42	12-oxophytodienoate reductase	no IPS match	no IPS match	no IPS match
EV_DN79074_c5_g20_i1	12-oxophytodienoate reductase 11	209	20	2.34e-24	89.07	3	F:GO:0010181; F:GO:0016491; P:GO:0055114	F:FMN binding; F:oxidoreductase activity; P:oxidation-reduction process			IPR001155 (PFAM); IPR013785 (G3DSA:3.20.20.GENE3D); PTHR22893 (PANTHER); PTHR22893:SF88 (PANTHER); SSF51395 (SUPERFAMILY)	F:GO:0003824; F:GO:0010181; F:GO:0016491; P:GO:0055114	F:catalytic activity; F:FMN binding; F:oxidoreductase activity; P:oxidation-reduction process
EV_DN79074_c5_g19_i2	12-oxophytodienoate reductase 11	260	20	1.4e-37	82.39	4	F:GO:0003959; C:GO:0005622; F:GO:0010181; P:GO:0055114	F:NADPH dehydrogenase activity; C:intracellular; F:FMN binding; P:oxidation-reduction process	EC:1.6.99.1	NADPH dehydrogenase	mobidb-lite (MOBIDB_LITE)	no GO terms	no GO terms
EV_DN76549_c1_g9_i1	12-oxophytodienoate reductase 11	282	20	1.18e-51	90.98	4	F:GO:0003959; C:GO:0005622; F:GO:0010181; P:GO:0055114	F:NADPH dehydrogenase activity; C:intracellular; F:FMN binding; P:oxidation-reduction process	EC:1.6.99.1	NADPH dehydrogenase	IPR001155 (PFAM); IPR013785 (G3DSA:3.20.20.GENE3D); PTHR22893:SF83 (PANTHER); PTHR22893 (PANTHER); SSF51395 (SUPERFAMILY)	F:GO:0003824; F:GO:0010181; F:GO:0016491; P:GO:0055114	F:catalytic activity; F:FMN binding; F:oxidoreductase activity; P:oxidation-reduction process
EV_DN180742_c0_g1_i1	12-oxophytodienoate reductase 1-like	302	20	1.91e-55	89.4	3	F:GO:0010181; F:GO:0016491; P:GO:0055114	F:FMN binding; F:oxidoreductase activity; P:oxidation-reduction process			IPR013785 (G3DSA:3.20.20.GENE3D); IPR001155 (PFAM); PTHR22893 (PANTHER); PTHR22893:SF44 (PANTHER); SSF51395 (SUPERFAMILY)	F:GO:0003824; F:GO:0010181; F:GO:0016491; P:GO:0055114	F:catalytic activity; F:FMN binding; F:oxidoreductase activity; P:oxidation-reduction process
EV_DN71309_c1_g2_i2	12-oxophytodienoate reductase 1-like	674	20	2.04e-07	87.23	4	F:GO:0010181; C:GO:0016021; F:GO:0016491; P:GO:0055114	F:FMN binding; C:integral component of membrane; F:oxidoreductase activity; P:oxidation-reduction process			no IPS match	no IPS match	no IPS match
EV_DN76549_c1_g12_i2	12-oxophytodienoate reductase 2	1478	20	0	86.43	3	F:GO:0010181; F:GO:0016491; P:GO:0055114	F:FMN binding; F:oxidoreductase activity; P:oxidation-reduction process			IPR013785 (G3DSA:3.20.20.GENE3D); IPR001155 (PFAM); mobidb-lite (MOBIDB_LITE); mobidb-lite (MOBIDB_LITE); PTHR22893 (PANTHER); PTHR22893:SF44 (PANTHER); cd02933 (CDD); SSF51395 (SUPERFAMILY)	F:GO:0003824; F:GO:0010181; F:GO:0016491; P:GO:0055114	F:catalytic activity; F:FMN binding; F:oxidoreductase activity; P:oxidation-reduction process
EV_DN76549_c1_g12_i4	12-oxophytodienoate reductase 2	1489	20	0	86.43	3	F:GO:0010181; F:GO:0016491; P:GO:0055114	F:FMN binding; F:oxidoreductase activity; P:oxidation-reduction process			IPR013785 (G3DSA:3.20.20.GENE3D); IPR001155 (PFAM); mobidb-lite (MOBIDB_LITE); mobidb-lite (MOBIDB_LITE); PTHR22893 (PANTHER); PTHR22893:SF44 (PANTHER); cd02933 (CDD); SSF51395 (SUPERFAMILY)	F:GO:0003824; F:GO:0010181; F:GO:0016491; P:GO:0055114	F:catalytic activity; F:FMN binding; F:oxidoreductase activity; P:oxidation-reduction process
EV_DN76549_c1_g12_i1	12-oxophytodienoate reductase 2	1932	20	1.86e-107	87.45	6	P:GO:0006952; P:GO:0009695; F:GO:0010181; F:GO:0016629; P:GO:0031408; P:GO:0055114	P:defense response; P:jasmonic acid biosynthetic process; F:FMN binding; F:12-oxophytodienoate reductase activity; P:oxylipin biosynthetic process; P:oxidation-reduction process	EC:1.3.1.42	12-oxophytodienoate reductase	IPR001155 (PFAM); IPR013785 (G3DSA:3.20.20.GENE3D); PTHR22893 (PANTHER); PTHR22893:SF44 (PANTHER); SSF51395 (SUPERFAMILY)	F:GO:0003824; F:GO:0010181; F:GO:0016491; P:GO:0055114	F:catalytic activity; F:FMN binding; F:oxidoreductase activity; P:oxidation-reduction process
EV_DN66957_c0_g11_i1	12-oxophytodienoate reductase 2	280	20	1.9e-07	94.68	9	C:GO:0005829; P:GO:0009611; P:GO:0009695; P:GO:0009751; F:GO:0010181; F:GO:0016629; P:GO:0031408; P:GO:0046686; P:GO:0055114	C:cytosol; P:response to wounding; P:jasmonic acid biosynthetic process; P:response to salicylic acid; F:FMN binding; F:12-oxophytodienoate reductase activity; P:oxylipin biosynthetic process; P:response to cadmium ion; P:oxidation-reduction process	EC:1.3.1.42	12-oxophytodienoate reductase	no IPS match	no IPS match	no IPS match
EV_DN76549_c1_g2_i1	12-oxophytodienoate reductase 2	280	20	6.6e-35	88.39	7	P:GO:0006952; P:GO:0009695; F:GO:0010181; F:GO:0016629; F:GO:0016758; P:GO:0031408; P:GO:0055114	P:defense response; P:jasmonic acid biosynthetic process; F:FMN binding; F:12-oxophytodienoate reductase activity; F:transferase activity, transferring hexosyl groups; P:oxylipin biosynthetic process; P:oxidation-reduction process	EC:1.3.1.42	12-oxophytodienoate reductase	no IPS match	no IPS match	no IPS match
EV_DN79074_c5_g14_i1	12-oxophytodienoate reductase 2	283	20	3.99e-52	92.93	7	C:GO:0005737; P:GO:0009611; P:GO:0009695; F:GO:0010181; F:GO:0016629; P:GO:0031408; P:GO:0055114	C:cytoplasm; P:response to wounding; P:jasmonic acid biosynthetic process; F:FMN binding; F:12-oxophytodienoate reductase activity; P:oxylipin biosynthetic process; P:oxidation-reduction process	EC:1.3.1.42	12-oxophytodienoate reductase	IPR001155 (PFAM); IPR013785 (G3DSA:3.20.20.GENE3D); PTHR22893:SF88 (PANTHER); PTHR22893 (PANTHER); SSF51395 (SUPERFAMILY)	F:GO:0003824; F:GO:0010181; F:GO:0016491; P:GO:0055114	F:catalytic activity; F:FMN binding; F:oxidoreductase activity; P:oxidation-reduction process
EV_DN66957_c0_g3_i1	12-oxophytodienoate reductase 2	291	20	2.11e-07	94.68	9	C:GO:0005829; P:GO:0009611; P:GO:0009695; P:GO:0009751; F:GO:0010181; F:GO:0016629; P:GO:0031408; P:GO:0046686; P:GO:0055114	C:cytosol; P:response to wounding; P:jasmonic acid biosynthetic process; P:response to salicylic acid; F:FMN binding; F:12-oxophytodienoate reductase activity; P:oxylipin biosynthetic process; P:response to cadmium ion; P:oxidation-reduction process	EC:1.3.1.42	12-oxophytodienoate reductase	no IPS match	no IPS match	no IPS match
EV_DN159897_c0_g1_i1	12-oxophytodienoate reductase 2	297	20	5.22e-51	89.92	6	P:GO:0006952; P:GO:0009695; F:GO:0010181; F:GO:0016629; P:GO:0031408; P:GO:0055114	P:defense response; P:jasmonic acid biosynthetic process; F:FMN binding; F:12-oxophytodienoate reductase activity; P:oxylipin biosynthetic process; P:oxidation-reduction process	EC:1.3.1.42	12-oxophytodienoate reductase	IPR001155 (PFAM); IPR013785 (G3DSA:3.20.20.GENE3D); PTHR22893 (PANTHER); PTHR22893:SF44 (PANTHER); SSF51395 (SUPERFAMILY)	F:GO:0003824; F:GO:0010181; F:GO:0016491; P:GO:0055114	F:catalytic activity; F:FMN binding; F:oxidoreductase activity; P:oxidation-reduction process
EV_DN66957_c0_g5_i1	12-oxophytodienoate reductase 2	454	20	6.81e-07	93.83	12	F:GO:0003824; C:GO:0005737; P:GO:0006629; P:GO:0006631; P:GO:0006633; P:GO:0009611; P:GO:0009695; F:GO:0010181; F:GO:0016491; F:GO:0016629; P:GO:0031408; P:GO:0055114	F:catalytic activity; C:cytoplasm; P:lipid metabolic process; P:fatty acid metabolic process; P:fatty acid biosynthetic process; P:response to wounding; P:jasmonic acid biosynthetic process; F:FMN binding; F:oxidoreductase activity; F:12-oxophytodienoate reductase activity; P:oxylipin biosynthetic process; P:oxidation-reduction process			no IPS match	no IPS match	no IPS match
EV_DN73123_c0_g6_i1	12-oxophytodienoate reductase 2-like	647	20	6.58e-10	93.93	3	F:GO:0010181; F:GO:0016629; P:GO:0055114	F:FMN binding; F:12-oxophytodienoate reductase activity; P:oxidation-reduction process	EC:1.3.1.42	12-oxophytodienoate reductase	no IPS match	no IPS match	no IPS match
EV_DN79074_c5_g12_i3	12-oxophytodienoate reductase 2-like	656	20	8.57e-120	88.05	4	F:GO:0010181; F:GO:0016491; P:GO:0031408; P:GO:0055114	F:FMN binding; F:oxidoreductase activity; P:oxylipin biosynthetic process; P:oxidation-reduction process			IPR013785 (G3DSA:3.20.20.GENE3D); IPR001155 (PFAM); mobidb-lite (MOBIDB_LITE); PTHR22893 (PANTHER); PTHR22893:SF88 (PANTHER); SSF51395 (SUPERFAMILY)	F:GO:0003824; F:GO:0010181; F:GO:0016491; P:GO:0055114	F:catalytic activity; F:FMN binding; F:oxidoreductase activity; P:oxidation-reduction process
EV_DN79074_c5_g21_i1	12-oxophytodienoate reductase 2-like	770	20	0.0806193	80.81	4	F:GO:0003824; F:GO:0010181; F:GO:0016491; P:GO:0055114	F:catalytic activity; F:FMN binding; F:oxidoreductase activity; P:oxidation-reduction process			no IPS match	no IPS match	no IPS match
EV_DN79074_c5_g22_i3	12-oxophytodienoate reductase 2-like	860	20	3.51e-29	88.09	4	F:GO:0010181; F:GO:0016629; P:GO:0031408; P:GO:0055114	F:FMN binding; F:12-oxophytodienoate reductase activity; P:oxylipin biosynthetic process; P:oxidation-reduction process	EC:1.3.1.42	12-oxophytodienoate reductase	no IPS match	no IPS match	no IPS match
EV_DN76549_c1_g7_i1	12-oxophytodienoate reductase 2-like	313	20	9.09e-46	80.62	3	F:GO:0010181; F:GO:0016491; P:GO:0055114	F:FMN binding; F:oxidoreductase activity; P:oxidation-reduction process			no IPS match	no IPS match	no IPS match
EV_DN79074_c5_g12_i1	12-oxophytodienoate reductase 2-like	355	20	3.05e-59	87.32	4	F:GO:0010181; F:GO:0016491; P:GO:0031408; P:GO:0055114	F:FMN binding; F:oxidoreductase activity; P:oxylipin biosynthetic process; P:oxidation-reduction process			IPR013785 (G3DSA:3.20.20.GENE3D); IPR001155 (PFAM); mobidb-lite (MOBIDB_LITE); PTHR22893 (PANTHER); PTHR22893:SF88 (PANTHER); SSF51395 (SUPERFAMILY)	F:GO:0003824; F:GO:0010181; F:GO:0016491; P:GO:0055114	F:catalytic activity; F:FMN binding; F:oxidoreductase activity; P:oxidation-reduction process
EV_DN114891_c0_g1_i1	12-oxophytodienoate reductase 2-like	382	9	0.248635	81.16	4	F:GO:0003824; F:GO:0010181; F:GO:0016491; P:GO:0055114	F:catalytic activity; F:FMN binding; F:oxidoreductase activity; P:oxidation-reduction process			no IPS match	no IPS match	no IPS match
EV_DN79074_c5_g21_i2	12-oxophytodienoate reductase 2-like	423	19	0.414072	75.25	9	F:GO:0003824; P:GO:0006629; P:GO:0006631; P:GO:0006633; F:GO:0010181; F:GO:0016491; F:GO:0016629; P:GO:0031408; P:GO:0055114	F:catalytic activity; P:lipid metabolic process; P:fatty acid metabolic process; P:fatty acid biosynthetic process; F:FMN binding; F:oxidoreductase activity; F:12-oxophytodienoate reductase activity; P:oxylipin biosynthetic process; P:oxidation-reduction process			no IPS match	no IPS match	no IPS match
EV_DN79074_c5_g12_i2	12-oxophytodienoate reductase 2-like	448	20	1.73e-84	88.36	3	F:GO:0010181; F:GO:0016629; P:GO:0055114	F:FMN binding; F:12-oxophytodienoate reductase activity; P:oxidation-reduction process	EC:1.3.1.42	12-oxophytodienoate reductase	IPR001155 (PFAM); IPR013785 (G3DSA:3.20.20.GENE3D); mobidb-lite (MOBIDB_LITE); PTHR22893 (PANTHER); SSF51395 (SUPERFAMILY)	F:GO:0003824; F:GO:0010181; F:GO:0016491; P:GO:0055114	F:catalytic activity; F:FMN binding; F:oxidoreductase activity; P:oxidation-reduction process
EV_DN79074_c5_g22_i2	12-oxophytodienoate reductase 2-like	452	20	5.59e-26	90.41	5	F:GO:0003959; C:GO:0005739; F:GO:0010181; P:GO:0031408; P:GO:0055114	F:NADPH dehydrogenase activity; C:mitochondrion; F:FMN binding; P:oxylipin biosynthetic process; P:oxidation-reduction process	EC:1.6.99.1	NADPH dehydrogenase	no IPS match	no IPS match	no IPS match
EV_DN79074_c5_g22_i1	12-oxophytodienoate reductase 2-like	807	20	4.41e-30	91.79	5	F:GO:0003959; C:GO:0005622; F:GO:0010181; F:GO:0016629; P:GO:0055114	F:NADPH dehydrogenase activity; C:intracellular; F:FMN binding; F:12-oxophytodienoate reductase activity; P:oxidation-reduction process	EC:1.3.1.42; EC:1.6.99.1	12-oxophytodienoate reductase; NADPH dehydrogenase	G3DSA:1.25.40.180 (GENE3D)	no GO terms	no GO terms
EV_DN62339_c0_g1_i2	12-oxophytodienoate reductase 3	532	20	1.41e-08	87.35	3	F:GO:0010181; F:GO:0016491; P:GO:0055114	F:FMN binding; F:oxidoreductase activity; P:oxidation-reduction process			no IPS match	no IPS match	no IPS match
EV_DN73540_c0_g3_i4	12-oxophytodienoate reductase 3	1359	20	3.13e-22	80.56	9	C:GO:0005777; P:GO:0009620; P:GO:0009695; F:GO:0010181; P:GO:0010193; F:GO:0016629; P:GO:0031408; P:GO:0048443; P:GO:0055114	C:peroxisome; P:response to fungus; P:jasmonic acid biosynthetic process; F:FMN binding; P:response to ozone; F:12-oxophytodienoate reductase activity; P:oxylipin biosynthetic process; P:stamen development; P:oxidation-reduction process	EC:1.3.1.42	12-oxophytodienoate reductase	no IPS match	no IPS match	no IPS match
EV_DN73540_c0_g2_i1	12-oxophytodienoate reductase 3	314	20	2.86e-12	85.34	9	C:GO:0005777; P:GO:0009620; P:GO:0009695; F:GO:0010181; P:GO:0010193; F:GO:0016629; P:GO:0031408; P:GO:0048443; P:GO:0055114	C:peroxisome; P:response to fungus; P:jasmonic acid biosynthetic process; F:FMN binding; P:response to ozone; F:12-oxophytodienoate reductase activity; P:oxylipin biosynthetic process; P:stamen development; P:oxidation-reduction process	EC:1.3.1.42	12-oxophytodienoate reductase	no IPS match	no IPS match	no IPS match
EV_DN73540_c0_g5_i1	12-oxophytodienoate reductase 3	362	20	4.59e-46	87.15	7	F:GO:0003959; C:GO:0005777; P:GO:0009695; F:GO:0010181; F:GO:0016629; P:GO:0031408; P:GO:0055114	F:NADPH dehydrogenase activity; C:peroxisome; P:jasmonic acid biosynthetic process; F:FMN binding; F:12-oxophytodienoate reductase activity; P:oxylipin biosynthetic process; P:oxidation-reduction process	EC:1.3.1.42; EC:1.6.99.1	12-oxophytodienoate reductase; NADPH dehydrogenase	IPR013785 (G3DSA:3.20.20.GENE3D); IPR001155 (PFAM); PTHR22893 (PANTHER); PTHR22893:SF75 (PANTHER); SSF51395 (SUPERFAMILY)	F:GO:0003824; F:GO:0010181; F:GO:0016491; P:GO:0055114	F:catalytic activity; F:FMN binding; F:oxidoreductase activity; P:oxidation-reduction process
EV_DN73540_c0_g3_i6	12-oxophytodienoate reductase 3	364	20	9.22e-31	83.39	12	C:GO:0005777; C:GO:0005829; P:GO:0009620; P:GO:0009695; F:GO:0010181; P:GO:0010193; C:GO:0016021; F:GO:0016629; P:GO:0031408; F:GO:0042802; P:GO:0048443; P:GO:0055114	C:peroxisome; C:cytosol; P:response to fungus; P:jasmonic acid biosynthetic process; F:FMN binding; P:response to ozone; C:integral component of membrane; F:12-oxophytodienoate reductase activity; P:oxylipin biosynthetic process; F:identical protein binding; P:stamen development; P:oxidation-reduction process	EC:1.3.1.42	12-oxophytodienoate reductase	IPR001155 (PFAM); IPR013785 (G3DSA:3.20.20.GENE3D); PTHR22893 (PANTHER); PTHR22893:SF67 (PANTHER); SSF51395 (SUPERFAMILY)	F:GO:0003824; F:GO:0010181; F:GO:0016491; P:GO:0055114	F:catalytic activity; F:FMN binding; F:oxidoreductase activity; P:oxidation-reduction process
EV_DN76549_c1_g12_i3	12-oxophytodienoate reductase 4	2016	20	9.32e-115	91.7	3	F:GO:0010181; F:GO:0016491; P:GO:0055114	F:FMN binding; F:oxidoreductase activity; P:oxidation-reduction process			IPR013785 (G3DSA:3.20.20.GENE3D); IPR001155 (PFAM); PTHR22893:SF44 (PANTHER); PTHR22893 (PANTHER); SSF51395 (SUPERFAMILY)	F:GO:0003824; F:GO:0010181; F:GO:0016491; P:GO:0055114	F:catalytic activity; F:FMN binding; F:oxidoreductase activity; P:oxidation-reduction process
EV_DN76549_c1_g12_i6	12-oxophytodienoate reductase 4	2027	20	1.04e-114	91.7	3	F:GO:0010181; F:GO:0016491; P:GO:0055114	F:FMN binding; F:oxidoreductase activity; P:oxidation-reduction process			IPR001155 (PFAM); IPR013785 (G3DSA:3.20.20.GENE3D); PTHR22893 (PANTHER); PTHR22893:SF44 (PANTHER); SSF51395 (SUPERFAMILY)	F:GO:0003824; F:GO:0010181; F:GO:0016491; P:GO:0055114	F:catalytic activity; F:FMN binding; F:oxidoreductase activity; P:oxidation-reduction process
EV_DN73540_c0_g3_i1	12-oxophytodienoate reductase 7	1250	20	1.42e-97	86.5	9	C:GO:0005777; P:GO:0009620; P:GO:0009695; F:GO:0010181; P:GO:0010193; F:GO:0016629; P:GO:0031408; P:GO:0048443; P:GO:0055114	C:peroxisome; P:response to fungus; P:jasmonic acid biosynthetic process; F:FMN binding; P:response to ozone; F:12-oxophytodienoate reductase activity; P:oxylipin biosynthetic process; P:stamen development; P:oxidation-reduction process	EC:1.3.1.42	12-oxophytodienoate reductase	IPR013785 (G3DSA:3.20.20.GENE3D); IPR001155 (PFAM); PTHR22893:SF67 (PANTHER); PTHR22893 (PANTHER); SSF51395 (SUPERFAMILY)	F:GO:0003824; F:GO:0010181; F:GO:0016491; P:GO:0055114	F:catalytic activity; F:FMN binding; F:oxidoreductase activity; P:oxidation-reduction process
EV_DN71309_c1_g1_i1	12-oxophytodienoate reductase opr, putative	279	20	8.72e-09	85.43	10	C:GO:0005777; P:GO:0009620; P:GO:0009695; F:GO:0010181; P:GO:0010193; F:GO:0016629; P:GO:0031408; F:GO:0042802; P:GO:0048443; P:GO:0055114	C:peroxisome; P:response to fungus; P:jasmonic acid biosynthetic process; F:FMN binding; P:response to ozone; F:12-oxophytodienoate reductase activity; P:oxylipin biosynthetic process; F:identical protein binding; P:stamen development; P:oxidation-reduction process	EC:1.3.1.42	12-oxophytodienoate reductase	no IPS match	no IPS match	no IPS match
EV_DN66957_c0_g9_i2	12-oxophytodienoate reductase opr, putative	331	20	2.11e-09	96.41	5	P:GO:0009695; F:GO:0010181; F:GO:0016629; P:GO:0031408; P:GO:0055114	P:jasmonic acid biosynthetic process; F:FMN binding; F:12-oxophytodienoate reductase activity; P:oxylipin biosynthetic process; P:oxidation-reduction process	EC:1.3.1.42	12-oxophytodienoate reductase	IPR001155 (PFAM); IPR013785 (G3DSA:3.20.20.GENE3D); SSF51395 (SUPERFAMILY)	F:GO:0003824; F:GO:0010181; F:GO:0016491; P:GO:0055114	F:catalytic activity; F:FMN binding; F:oxidoreductase activity; P:oxidation-reduction process
EV_DN184104_c0_g1_i1	12-oxophytodienoic acid reductase	371	9	0.447686	90.61	11	F:GO:0003824; P:GO:0006629; P:GO:0006631; P:GO:0006633; P:GO:0006952; P:GO:0009695; F:GO:0010181; F:GO:0016491; F:GO:0016629; P:GO:0031408; P:GO:0055114	F:catalytic activity; P:lipid metabolic process; P:fatty acid metabolic process; P:fatty acid biosynthetic process; P:defense response; P:jasmonic acid biosynthetic process; F:FMN binding; F:oxidoreductase activity; F:12-oxophytodienoate reductase activity; P:oxylipin biosynthetic process; P:oxidation-reduction process			no IPS match	no IPS match	no IPS match
EV_DN73540_c0_g4_i1	12-oxo-phytodienoic acid reductase	270	17	0.00690262	85.49	14	F:GO:0003824; C:GO:0005777; P:GO:0006629; P:GO:0006631; P:GO:0006633; P:GO:0009620; P:GO:0009695; F:GO:0010181; P:GO:0010193; F:GO:0016491; F:GO:0016629; P:GO:0031408; P:GO:0048443; P:GO:0055114	F:catalytic activity; C:peroxisome; P:lipid metabolic process; P:fatty acid metabolic process; P:fatty acid biosynthetic process; P:response to fungus; P:jasmonic acid biosynthetic process; F:FMN binding; P:response to ozone; F:oxidoreductase activity; F:12-oxophytodienoate reductase activity; P:oxylipin biosynthetic process; P:stamen development; P:oxidation-reduction process			no IPS match	no IPS match	no IPS match
EV_DN104528_c0_g1_i1	1-3-beta-glucan synthase	256	1	1.91564	73.08	5	C:GO:0000148; F:GO:0003843; P:GO:0006075; C:GO:0016020; C:GO:0016021	C:1,3-beta-D-glucan synthase complex; F:1,3-beta-D-glucan synthase activity; P:(1->3)-beta-D-glucan biosynthetic process; C:membrane; C:integral component of membrane			no IPS match	no IPS match	no IPS match
EV_DN108337_c0_g1_i1	14 kDa phosphohistidine phosphatase-like	292	20	2.19e-14	65.61	4	C:GO:0005829; P:GO:0035971; P:GO:0065007; F:GO:0101006	C:cytosol; P:peptidyl-histidine dephosphorylation; P:biological regulation; F:protein histidine phosphatase activity	EC:3.1.3.16; EC:3.1.3.41	Protein-serine/threonine phosphatase; 4-nitrophenylphosphatase	IPR038596 (G3DSA:3.50.20.GENE3D); IPR007702 (PFAM); IPR007702 (PANTHER); SSF143724 (SUPERFAMILY)	no GO terms	no GO terms
EV_DN68371_c0_g10_i1	14 kDa proline-rich	1209	20	9.46e-18	78.37	4	C:GO:0005576; P:GO:0006869; F:GO:0008289; C:GO:0009535	C:extracellular region; P:lipid transport; F:lipid binding; C:chloroplast thylakoid membrane			IPR016140 (SMART); IPR027923 (PFAM); G3DSA:1.10.110.10 (GENE3D); mobidb-lite (MOBIDB_LITE); PTHR31731 (PANTHER); PTHR31731:SF43 (PANTHER); IPR027923 (CDD); IPR016140 (SUPERFAMILY)	no GO terms	no GO terms
EV_DN68371_c0_g5_i1	14 kDa proline-rich	1212	20	9.55e-18	78.37	4	C:GO:0005576; P:GO:0006869; F:GO:0008289; C:GO:0009535	C:extracellular region; P:lipid transport; F:lipid binding; C:chloroplast thylakoid membrane			IPR016140 (SMART); IPR027923 (PFAM); G3DSA:1.10.110.10 (GENE3D); mobidb-lite (MOBIDB_LITE); PTHR31731:SF43 (PANTHER); PTHR31731 (PANTHER); IPR027923 (CDD); IPR016140 (SUPERFAMILY)	no GO terms	no GO terms
EV_DN62030_c0_g3_i1	14 kDa proline-rich -like	521	20	2.72e-20	82.13	1	C:GO:0016020	C:membrane			G3DSA:1.10.110.10 (GENE3D); IPR027923 (PFAM); PTHR31731:SF42 (PANTHER); PTHR31731 (PANTHER); IPR027923 (CDD); IPR016140 (SUPERFAMILY)	no GO terms	no GO terms
EV_DN62030_c0_g1_i1	14 kDa proline-rich -like	616	20	6.21e-21	66.98	1	C:GO:0016020	C:membrane			IPR016140 (SMART); G3DSA:1.10.110.10 (GENE3D); IPR027923 (PFAM); PTHR31731:SF42 (PANTHER); PTHR31731 (PANTHER); IPR027923 (CDD); IPR016140 (SUPERFAMILY)	no GO terms	no GO terms
EV_DN68479_c1_g2_i1	14 kDa zinc-binding protein	1364	20	6.6e-06	100	1	F:GO:0003824	F:catalytic activity			no IPS match	no IPS match	no IPS match
EV_DN71312_c0_g4_i2	14 kDa zinc-binding protein-like	1131	20	5.05e-14	95.71	2	F:GO:0003824; C:GO:0009507	F:catalytic activity; C:chloroplast			no IPS match	no IPS match	no IPS match
EV_DN71312_c0_g4_i1	14 kDa zinc-binding protein-like	577	20	6.34e-27	87.63	2	F:GO:0003824; C:GO:0009507	F:catalytic activity; C:chloroplast			IPR001310 (PRINTS); IPR001310 (PFAM); IPR036265 (G3DSA:3.30.428.GENE3D); PTHR23089:SF35 (PANTHER); IPR001310 (PANTHER); IPR011146 (PROSITE_PROFILES); IPR036265 (SUPERFAMILY)	F:GO:0003824	F:catalytic activity
EV_DN71312_c0_g1_i1	14 kDa zinc-binding protein-like	808	20	5.3e-65	93.5	2	F:GO:0003824; C:GO:0009507	F:catalytic activity; C:chloroplast			IPR001310 (PRINTS); IPR001310 (PFAM); IPR036265 (G3DSA:3.30.428.GENE3D); PTHR23089:SF35 (PANTHER); IPR001310 (PANTHER); IPR011146 (PROSITE_PROFILES); IPR036265 (SUPERFAMILY)	F:GO:0003824	F:catalytic activity
EV_DN71312_c0_g1_i2	14 kDa zinc-binding protein-like	839	20	7.36e-65	93.5	2	F:GO:0003824; C:GO:0009507	F:catalytic activity; C:chloroplast			IPR001310 (PRINTS); IPR001310 (PFAM); IPR036265 (G3DSA:3.30.428.GENE3D); PTHR23089:SF35 (PANTHER); IPR001310 (PANTHER); IPR011146 (PROSITE_PROFILES); IPR036265 (SUPERFAMILY)	F:GO:0003824	F:catalytic activity
EV_DN68479_c1_g1_i5	14 kDa zinc-binding protein-like	852	20	1.22e-15	90.45	5	C:GO:0005777; C:GO:0005886; P:GO:0006790; P:GO:0009150; F:GO:0047627	C:peroxisome; C:plasma membrane; P:sulfur compound metabolic process; P:purine ribonucleotide metabolic process; F:adenylylsulfatase activity	EC:3.6.2.1	Adenylylsulfatase	no IPS match	no IPS match	no IPS match
EV_DN68479_c1_g1_i3	14 kDa zinc-binding protein-like	864	20	2.27e-56	87.79	8	F:GO:0000166; C:GO:0005777; C:GO:0005829; C:GO:0005886; P:GO:0006790; P:GO:0009150; C:GO:0009507; F:GO:0047627	F:nucleotide binding; C:peroxisome; C:cytosol; C:plasma membrane; P:sulfur compound metabolic process; P:purine ribonucleotide metabolic process; C:chloroplast; F:adenylylsulfatase activity	EC:3.6.2.1	Adenylylsulfatase	IPR001310 (PRINTS); IPR001310 (PFAM); IPR036265 (G3DSA:3.30.428.GENE3D); IPR001310 (PANTHER); PTHR23089:SF35 (PANTHER); IPR011146 (PROSITE_PROFILES); IPR036265 (SUPERFAMILY)	F:GO:0003824	F:catalytic activity
EV_DN68479_c1_g1_i4	14 kDa zinc-binding protein-like	914	20	1.55e-06	48.69	11	F:GO:0000166; F:GO:0003824; C:GO:0005777; C:GO:0005829; C:GO:0005886; P:GO:0006790; P:GO:0009150; C:GO:0009507; C:GO:0009536; F:GO:0016787; F:GO:0047627	F:nucleotide binding; F:catalytic activity; C:peroxisome; C:cytosol; C:plasma membrane; P:sulfur compound metabolic process; P:purine ribonucleotide metabolic process; C:chloroplast; C:plastid; F:hydrolase activity; F:adenylylsulfatase activity			mobidb-lite (MOBIDB_LITE)	no GO terms	no GO terms
EV_DN68479_c1_g2_i4	14 kDa zinc-binding protein-like	934	20	2.32e-39	93.87	5	C:GO:0005777; C:GO:0005886; P:GO:0006790; P:GO:0009150; F:GO:0047627	C:peroxisome; C:plasma membrane; P:sulfur compound metabolic process; P:purine ribonucleotide metabolic process; F:adenylylsulfatase activity	EC:3.6.2.1	Adenylylsulfatase	IPR001310 (PFAM); IPR036265 (G3DSA:3.30.428.GENE3D); PTHR23089:SF35 (PANTHER); IPR001310 (PANTHER); IPR036265 (SUPERFAMILY)	no GO terms	no GO terms
EV_DN68479_c1_g2_i2	14 kDa zinc-binding protein-like	974	20	3.16e-39	93.87	5	C:GO:0005777; C:GO:0005886; P:GO:0006790; P:GO:0009150; F:GO:0047627	C:peroxisome; C:plasma membrane; P:sulfur compound metabolic process; P:purine ribonucleotide metabolic process; F:adenylylsulfatase activity	EC:3.6.2.1	Adenylylsulfatase	IPR001310 (PFAM); IPR036265 (G3DSA:3.30.428.GENE3D); PTHR23089:SF35 (PANTHER); IPR001310 (PANTHER); IPR036265 (SUPERFAMILY)	no GO terms	no GO terms
EV_DN64496_c0_g1_i1	14 kDa zinc-binding protein-like	1049	20	3.48e-09	95.92	1	F:GO:0003824	F:catalytic activity			IPR001310 (PFAM); IPR036265 (SUPERFAMILY)	no GO terms	no GO terms
EV_DN68479_c1_g1_i6	14 kDa zinc-binding protein-like	1311	20	9.33e-48	67.41	5	C:GO:0005777; C:GO:0005886; P:GO:0006790; P:GO:0009150; F:GO:0047627	C:peroxisome; C:plasma membrane; P:sulfur compound metabolic process; P:purine ribonucleotide metabolic process; F:adenylylsulfatase activity	EC:3.6.2.1	Adenylylsulfatase	no IPS match	no IPS match	no IPS match
EV_DN71312_c0_g2_i1	14 kDa zinc-binding protein-like	306	20	1.87e-29	91.18	2	F:GO:0003824; C:GO:0009507	F:catalytic activity; C:chloroplast			no IPS match	no IPS match	no IPS match
EV_DN68479_c1_g5_i1	14 kDa zinc-binding protein-like	380	20	9.09e-05	99.57	6	F:GO:0003824; C:GO:0005777; C:GO:0005886; P:GO:0006790; P:GO:0009150; F:GO:0047627	F:catalytic activity; C:peroxisome; C:plasma membrane; P:sulfur compound metabolic process; P:purine ribonucleotide metabolic process; F:adenylylsulfatase activity			no IPS match	no IPS match	no IPS match
EV_DN79436_c2_g11_i1	14-3-3	222	20	1.5e-15	90.85	2	C:GO:0016021; F:GO:0019904	C:integral component of membrane; F:protein domain specific binding			IPR023410 (G3DSA:1.20.190.GENE3D)	no GO terms	no GO terms
EV_DN79436_c2_g2_i1	14-3-3	222	20	1.57e-15	90.85	2	C:GO:0016021; F:GO:0019904	C:integral component of membrane; F:protein domain specific binding			IPR023410 (G3DSA:1.20.190.GENE3D)	no GO terms	no GO terms
EV_DN16365_c0_g1_i1	14-3-3	1050	20	2.49e-158	92.88	1	F:GO:0019904	F:protein domain specific binding			IPR000308 (PRINTS); IPR023410 (SMART); IPR000308 (PIRSF); IPR023410 (PFAM); IPR023410 (G3DSA:1.20.190.GENE3D); IPR000308 (PANTHER); PTHR18860:SF40 (PANTHER); IPR023410 (SUPERFAMILY)	F:GO:0019904	F:protein domain specific binding
EV_DN79436_c2_g12_i1	14-3-3 [Clarkia xantiana xantiana]	218	20	3.93e-41	97.78	1	F:GO:0019904	F:protein domain specific binding			IPR000308 (PRINTS); IPR023410 (PFAM); IPR023410 (G3DSA:1.20.190.GENE3D); PTHR18860:SF46 (PANTHER); IPR000308 (PANTHER); IPR023410 (SUPERFAMILY)	F:GO:0019904	F:protein domain specific binding
EV_DN76762_c3_g9_i1	14-3-3 A	366	20	5.05e-18	94.89	8	P:GO:0000077; F:GO:0004623; C:GO:0005634; C:GO:0005737; P:GO:0006588; F:GO:0008426; F:GO:0019904; P:GO:0071901	P:DNA damage checkpoint; F:phospholipase A2 activity; C:nucleus; C:cytoplasm; P:activation of tryptophan 5-monooxygenase activity; F:protein kinase C inhibitor activity; F:protein domain specific binding; P:negative regulation of protein serine/threonine kinase activity	EC:1.97.1; EC:3.1.1.1; EC:3.1.1.4	Other oxidoreductases; Carboxylesterase; Phospholipase A(2)	no IPS match	no IPS match	no IPS match
EV_DN76762_c3_g7_i1	14-3-3 A	369	20	5.47e-18	94.99	8	P:GO:0000077; F:GO:0004623; C:GO:0005634; C:GO:0005737; P:GO:0006588; F:GO:0008426; F:GO:0019904; P:GO:0071901	P:DNA damage checkpoint; F:phospholipase A2 activity; C:nucleus; C:cytoplasm; P:activation of tryptophan 5-monooxygenase activity; F:protein kinase C inhibitor activity; F:protein domain specific binding; P:negative regulation of protein serine/threonine kinase activity	EC:1.97.1; EC:3.1.1.1; EC:3.1.1.4	Other oxidoreductases; Carboxylesterase; Phospholipase A(2)	IPR023410 (PFAM); IPR023410 (G3DSA:1.20.190.GENE3D); IPR000308 (PANTHER); PTHR18860:SF54 (PANTHER); IPR023410 (SUPERFAMILY)	F:GO:0019904	F:protein domain specific binding
EV_DN77561_c3_g4_i1	14-3-3 A	732	20	2.2e-46	65.37	1	F:GO:0019904	F:protein domain specific binding			IPR023410 (PFAM); IPR036815 (G3DSA:1.20.190.GENE3D); IPR000308 (PANTHER); PTHR18860:SF34 (PANTHER); IPR036815 (SUPERFAMILY)	F:GO:0019904	F:protein domain specific binding
EV_DN73682_c2_g4_i6	14-3-3 A	2274	20	1.04e-141	93.03	3	C:GO:0005634; C:GO:0005737; F:GO:0019904	C:nucleus; C:cytoplasm; F:protein domain specific binding			IPR000308 (PRINTS); IPR023410 (SMART); IPR036815 (G3DSA:1.20.190.GENE3D); IPR023410 (PFAM); PTHR18860:SF36 (PANTHER); IPR000308 (PANTHER); IPR036815 (SUPERFAMILY)	F:GO:0019904	F:protein domain specific binding
EV_DN73682_c2_g4_i7	14-3-3 A	2284	20	1.17e-141	93.03	3	C:GO:0005634; C:GO:0005737; F:GO:0019904	C:nucleus; C:cytoplasm; F:protein domain specific binding			IPR000308 (PRINTS); IPR023410 (SMART); IPR036815 (G3DSA:1.20.190.GENE3D); IPR023410 (PFAM); PTHR18860:SF36 (PANTHER); IPR000308 (PANTHER); IPR036815 (SUPERFAMILY)	F:GO:0019904	F:protein domain specific binding
EV_DN63973_c2_g1_i1	14-3-3 family	234	20	6.06e-33	90.6	37	P:GO:0000086; P:GO:0001764; P:GO:0003064; C:GO:0005739; C:GO:0005829; C:GO:0005871; C:GO:0005913; C:GO:0005925; P:GO:0006605; F:GO:0015459; P:GO:0016032; F:GO:0019904; P:GO:0021762; P:GO:0021766; P:GO:0021987; F:GO:0023026; C:GO:0030424; C:GO:0030659; F:GO:0031625; P:GO:0035329; C:GO:0042470; F:GO:0042826; P:GO:0043154; F:GO:0044325; F:GO:0046982; F:GO:0050815; P:GO:0060306; C:GO:0070062; P:GO:00…	P:G2/M transition of mitotic cell cycle; P:neuron migration; P:regulation of heart rate by hormone; C:mitochondrion; C:cytosol; C:kinesin complex; C:cell-cell adherens junction; C:focal adhesion; P:protein targeting; F:potassium channel regulator activity; P:viral process; F:protein domain specific binding; P:substantia nigra development; P:hippocampus development; P:cerebral cortex development; …			IPR023410 (G3DSA:1.20.190.GENE3D); IPR023410 (PFAM); PTHR18860:SF40 (PANTHER); IPR000308 (PANTHER); IPR023410 (SUPERFAMILY)	F:GO:0019904	F:protein domain specific binding
EV_DN76762_c3_g6_i6	14-3-3 family protein	818	20	3.02e-155	95.68	17	F:GO:0005524; C:GO:0005618; C:GO:0005634; C:GO:0005739; C:GO:0005794; C:GO:0005829; C:GO:0005886; P:GO:0007165; F:GO:0008134; C:GO:0009506; C:GO:0009507; P:GO:0010266; F:GO:0019904; P:GO:0046686; F:GO:0046982; F:GO:0051117; P:GO:0090378	F:ATP binding; C:cell wall; C:nucleus; C:mitochondrion; C:Golgi apparatus; C:cytosol; C:plasma membrane; P:signal transduction; F:transcription factor binding; C:plasmodesma; C:chloroplast; P:response to vitamin B1; F:protein domain specific binding; P:response to cadmium ion; F:protein heterodimerization activity; F:ATPase binding; P:seed trichome elongation			IPR000308 (PRINTS); IPR023410 (SMART); IPR036815 (G3DSA:1.20.190.GENE3D); IPR023410 (PFAM); IPR000308 (PANTHER); PTHR18860:SF40 (PANTHER); IPR036815 (SUPERFAMILY)	F:GO:0019904	F:protein domain specific binding
EV_DN63907_c0_g1_i1	14-3-3 protein	481	20	2.52e-09	91.04	1	F:GO:0019904	F:protein domain specific binding			no IPS match	no IPS match	no IPS match
EV_DN178159_c0_g1_i1	14-3-3 protein	495	20	1.1e-54	81.98	5	P:GO:0007165; F:GO:0019904; F:GO:0046982; F:GO:0051117; P:GO:0090378	P:signal transduction; F:protein domain specific binding; F:protein heterodimerization activity; F:ATPase binding; P:seed trichome elongation			IPR000308 (PRINTS); IPR023410 (SMART); IPR036815 (G3DSA:1.20.190.GENE3D); IPR023410 (PFAM); PTHR18860:SF31 (PANTHER); IPR000308 (PANTHER); cd08774 (CDD); IPR036815 (SUPERFAMILY)	F:GO:0019904	F:protein domain specific binding
EV_DN79436_c2_g5_i1	14-3-3 protein	1045	20	2.14e-103	95.82	13	F:GO:0003677; F:GO:0004842; F:GO:0005509; C:GO:0005634; C:GO:0005737; F:GO:0008426; P:GO:0010468; P:GO:0016567; C:GO:0019005; F:GO:0019904; P:GO:0031146; F:GO:0044877; P:GO:0071901	F:DNA binding; F:ubiquitin-protein transferase activity; F:calcium ion binding; C:nucleus; C:cytoplasm; F:protein kinase C inhibitor activity; P:regulation of gene expression; P:protein ubiquitination; C:SCF ubiquitin ligase complex; F:protein domain specific binding; P:SCF-dependent proteasomal ubiquitin-dependent protein catabolic process; F:protein-containing complex binding; P:negative regula…			IPR000308 (PRINTS); IPR023410 (SMART); IPR036815 (G3DSA:1.20.190.GENE3D); IPR023410 (PFAM); PTHR18860:SF36 (PANTHER); IPR000308 (PANTHER); IPR036815 (SUPERFAMILY)	F:GO:0019904	F:protein domain specific binding
EV_DN79436_c2_g5_i2	14-3-3 protein	1160	20	5.98e-71	96.55	13	F:GO:0003677; F:GO:0004842; F:GO:0005509; C:GO:0005634; C:GO:0005737; F:GO:0008426; P:GO:0010468; P:GO:0016567; C:GO:0019005; F:GO:0019904; P:GO:0031146; F:GO:0044877; P:GO:0071901	F:DNA binding; F:ubiquitin-protein transferase activity; F:calcium ion binding; C:nucleus; C:cytoplasm; F:protein kinase C inhibitor activity; P:regulation of gene expression; P:protein ubiquitination; C:SCF ubiquitin ligase complex; F:protein domain specific binding; P:SCF-dependent proteasomal ubiquitin-dependent protein catabolic process; F:protein-containing complex binding; P:negative regula…			IPR000308 (PRINTS); IPR023410 (SMART); IPR023410 (PFAM); IPR036815 (G3DSA:1.20.190.GENE3D); IPR000308 (PANTHER); PTHR18860:SF36 (PANTHER); IPR036815 (SUPERFAMILY)	F:GO:0019904	F:protein domain specific binding
EV_DN76762_c3_g6_i2	14-3-3 protein	1235	20	1.16e-158	93.88	24	P:GO:0000077; F:GO:0004623; F:GO:0004842; F:GO:0005524; C:GO:0005618; C:GO:0005634; C:GO:0005739; C:GO:0005794; C:GO:0005829; C:GO:0005886; P:GO:0006588; P:GO:0007165; F:GO:0008134; F:GO:0008426; P:GO:0010266; P:GO:0016567; C:GO:0019005; F:GO:0019904; P:GO:0031146; P:GO:0046686; F:GO:0046982; F:GO:0051117; P:GO:0071901; P:GO:0090378	P:DNA damage checkpoint; F:phospholipase A2 activity; F:ubiquitin-protein transferase activity; F:ATP binding; C:cell wall; C:nucleus; C:mitochondrion; C:Golgi apparatus; C:cytosol; C:plasma membrane; P:activation of tryptophan 5-monooxygenase activity; P:signal transduction; F:transcription factor binding; F:protein kinase C inhibitor activity; P:response to vitamin B1; P:protein ubiquitination;…	EC:3.1.1.1; EC:3.1.1.4	Carboxylesterase; Phospholipase A(2)	IPR000308 (PRINTS); IPR023410 (SMART); IPR036815 (G3DSA:1.20.190.GENE3D); IPR023410 (PFAM); IPR000308 (PANTHER); PTHR18860:SF40 (PANTHER); IPR036815 (SUPERFAMILY)	F:GO:0019904	F:protein domain specific binding
EV_DN76762_c3_g6_i9	14-3-3 protein	1455	20	1.59e-157	93.88	24	P:GO:0000077; F:GO:0004623; F:GO:0004842; F:GO:0005524; C:GO:0005618; C:GO:0005634; C:GO:0005739; C:GO:0005794; C:GO:0005829; C:GO:0005886; P:GO:0006588; P:GO:0007165; F:GO:0008134; F:GO:0008426; P:GO:0010266; P:GO:0016567; C:GO:0019005; F:GO:0019904; P:GO:0031146; P:GO:0046686; F:GO:0046982; F:GO:0051117; P:GO:0071901; P:GO:0090378	P:DNA damage checkpoint; F:phospholipase A2 activity; F:ubiquitin-protein transferase activity; F:ATP binding; C:cell wall; C:nucleus; C:mitochondrion; C:Golgi apparatus; C:cytosol; C:plasma membrane; P:activation of tryptophan 5-monooxygenase activity; P:signal transduction; F:transcription factor binding; F:protein kinase C inhibitor activity; P:response to vitamin B1; P:protein ubiquitination;…	EC:3.1.1.1; EC:3.1.1.4	Carboxylesterase; Phospholipase A(2)	IPR000308 (PRINTS); IPR023410 (SMART); IPR036815 (G3DSA:1.20.190.GENE3D); IPR023410 (PFAM); PTHR18860:SF40 (PANTHER); IPR000308 (PANTHER); IPR036815 (SUPERFAMILY)	F:GO:0019904	F:protein domain specific binding
EV_DN73682_c2_g4_i5	14-3-3 protein	1817	20	2.22e-105	92.24	7	F:GO:0004842; C:GO:0005634; C:GO:0005737; P:GO:0016567; C:GO:0019005; F:GO:0019904; P:GO:0031146	F:ubiquitin-protein transferase activity; C:nucleus; C:cytoplasm; P:protein ubiquitination; C:SCF ubiquitin ligase complex; F:protein domain specific binding; P:SCF-dependent proteasomal ubiquitin-dependent protein catabolic process			IPR000308 (PRINTS); IPR023410 (SMART); IPR036815 (G3DSA:1.20.190.GENE3D); IPR023410 (PFAM); PTHR18860:SF36 (PANTHER); IPR000308 (PANTHER); IPR036815 (SUPERFAMILY)	F:GO:0019904	F:protein domain specific binding
EV_DN73682_c2_g5_i1	14-3-3 protein	595	20	1.01e-07	89.99	7	F:GO:0004842; C:GO:0005634; C:GO:0005737; P:GO:0016567; C:GO:0019005; F:GO:0019904; P:GO:0031146	F:ubiquitin-protein transferase activity; C:nucleus; C:cytoplasm; P:protein ubiquitination; C:SCF ubiquitin ligase complex; F:protein domain specific binding; P:SCF-dependent proteasomal ubiquitin-dependent protein catabolic process			IPR036815 (G3DSA:1.20.190.GENE3D); IPR036815 (SUPERFAMILY)	no GO terms	no GO terms
EV_DN79436_c2_g5_i3	14-3-3 protein	653	20	6.92e-96	96.12	13	F:GO:0003677; F:GO:0004842; F:GO:0005509; C:GO:0005634; C:GO:0005737; F:GO:0008426; P:GO:0010468; P:GO:0016567; C:GO:0019005; F:GO:0019904; P:GO:0031146; F:GO:0044877; P:GO:0071901	F:DNA binding; F:ubiquitin-protein transferase activity; F:calcium ion binding; C:nucleus; C:cytoplasm; F:protein kinase C inhibitor activity; P:regulation of gene expression; P:protein ubiquitination; C:SCF ubiquitin ligase complex; F:protein domain specific binding; P:SCF-dependent proteasomal ubiquitin-dependent protein catabolic process; F:protein-containing complex binding; P:negative regula…			IPR000308 (PRINTS); IPR023410 (SMART); IPR023410 (PFAM); IPR036815 (G3DSA:1.20.190.GENE3D); PTHR18860:SF36 (PANTHER); IPR000308 (PANTHER); IPR036815 (SUPERFAMILY)	F:GO:0019904	F:protein domain specific binding
EV_DN73682_c2_g4_i2	14-3-3 protein	666	20	4.48e-79	90.96	11	F:GO:0004842; C:GO:0005634; C:GO:0005794; C:GO:0005829; C:GO:0005886; C:GO:0009506; C:GO:0009507; P:GO:0016567; C:GO:0019005; F:GO:0019904; P:GO:0031146	F:ubiquitin-protein transferase activity; C:nucleus; C:Golgi apparatus; C:cytosol; C:plasma membrane; C:plasmodesma; C:chloroplast; P:protein ubiquitination; C:SCF ubiquitin ligase complex; F:protein domain specific binding; P:SCF-dependent proteasomal ubiquitin-dependent protein catabolic process			IPR000308 (PRINTS); IPR023410 (SMART); IPR023410 (PFAM); IPR036815 (G3DSA:1.20.190.GENE3D); PTHR18860:SF36 (PANTHER); IPR000308 (PANTHER); IPR036815 (SUPERFAMILY)	F:GO:0019904	F:protein domain specific binding
EV_DN73682_c2_g4_i4	14-3-3 protein	858	20	4.33e-78	90.96	11	F:GO:0004842; C:GO:0005634; C:GO:0005794; C:GO:0005829; C:GO:0005886; C:GO:0009506; C:GO:0009507; P:GO:0016567; C:GO:0019005; F:GO:0019904; P:GO:0031146	F:ubiquitin-protein transferase activity; C:nucleus; C:Golgi apparatus; C:cytosol; C:plasma membrane; C:plasmodesma; C:chloroplast; P:protein ubiquitination; C:SCF ubiquitin ligase complex; F:protein domain specific binding; P:SCF-dependent proteasomal ubiquitin-dependent protein catabolic process			IPR000308 (PRINTS); IPR023410 (SMART); IPR023410 (PFAM); IPR036815 (G3DSA:1.20.190.GENE3D); PTHR18860:SF36 (PANTHER); IPR000308 (PANTHER); IPR036815 (SUPERFAMILY)	F:GO:0019904	F:protein domain specific binding
EV_DN67481_c0_g10_i1	14-3-3 protein	264	20	3.46e-07	97.22	3	C:GO:0005634; C:GO:0005737; F:GO:0019904	C:nucleus; C:cytoplasm; F:protein domain specific binding			no IPS match	no IPS match	no IPS match
EV_DN67481_c0_g1_i1	14-3-3 protein	288	20	4.24e-07	97.22	3	C:GO:0005634; C:GO:0005737; F:GO:0019904	C:nucleus; C:cytoplasm; F:protein domain specific binding			no IPS match	no IPS match	no IPS match
EV_DN67481_c0_g8_i1	14-3-3 protein	288	20	4.24e-07	97.22	3	C:GO:0005634; C:GO:0005737; F:GO:0019904	C:nucleus; C:cytoplasm; F:protein domain specific binding			no IPS match	no IPS match	no IPS match
EV_DN178931_c0_g1_i1	14-3-3 protein	341	20	5.04e-52	98.02	24	F:GO:0005524; C:GO:0005618; C:GO:0005634; C:GO:0005739; C:GO:0005773; C:GO:0005794; C:GO:0005829; C:GO:0005886; P:GO:0006995; F:GO:0008134; C:GO:0009506; C:GO:0009507; P:GO:0009631; P:GO:0009873; P:GO:0010266; P:GO:0016036; P:GO:0019222; F:GO:0019904; P:GO:0046686; F:GO:0046982; P:GO:0050826; F:GO:0051117; P:GO:0051365; P:GO:0090378	F:ATP binding; C:cell wall; C:nucleus; C:mitochondrion; C:vacuole; C:Golgi apparatus; C:cytosol; C:plasma membrane; P:cellular response to nitrogen starvation; F:transcription factor binding; C:plasmodesma; C:chloroplast; P:cold acclimation; P:ethylene-activated signaling pathway; P:response to vitamin B1; P:cellular response to phosphate starvation; P:regulation of metabolic process; F:protein d…			no IPS match	no IPS match	no IPS match
EV_DN67481_c0_g13_i1	14-3-3 protein	351	20	6.75e-07	97.22	1	F:GO:0019904	F:protein domain specific binding			no IPS match	no IPS match	no IPS match
EV_DN157607_c0_g1_i1	14-3-3 protein	401	20	9.51e-66	96.42	1	F:GO:0019904	F:protein domain specific binding			IPR000308 (PRINTS); IPR023410 (SMART); IPR023410 (PFAM); IPR036815 (G3DSA:1.20.190.GENE3D); IPR000308 (PANTHER); PTHR18860:SF26 (PANTHER); IPR036815 (SUPERFAMILY)	F:GO:0019904	F:protein domain specific binding
EV_DN63907_c0_g2_i1	14-3-3 protein	451	20	1.93e-09	91.04	1	F:GO:0019904	F:protein domain specific binding			no IPS match	no IPS match	no IPS match
EV_DN75245_c2_g12_i10	14-3-3 protein 7	1480	20	1.73e-122	86.59	1	F:GO:0019904	F:protein domain specific binding			IPR000308 (PRINTS); IPR023410 (SMART); IPR023410 (PFAM); IPR036815 (G3DSA:1.20.190.GENE3D); IPR000308 (PANTHER); PTHR18860:SF59 (PANTHER); IPR036815 (SUPERFAMILY)	F:GO:0019904	F:protein domain specific binding
EV_DN87202_c0_g1_i1	14-3-3 protein gamma-1	294	20	4.26e-53	100	1	F:GO:0019904	F:protein domain specific binding			IPR000308 (PRINTS); IPR023410 (SMART); IPR036815 (G3DSA:1.20.190.GENE3D); IPR023410 (PFAM); IPR000308 (PANTHER); PTHR18860:SF22 (PANTHER); IPR036815 (SUPERFAMILY)	F:GO:0019904	F:protein domain specific binding
EV_DN76762_c3_g6_i7	14-3-3-like protein	1291	20	8.02e-22	90.77	20	F:GO:0004842; F:GO:0005524; C:GO:0005618; C:GO:0005634; C:GO:0005739; C:GO:0005794; C:GO:0005829; C:GO:0005886; P:GO:0007165; F:GO:0008134; P:GO:0010266; P:GO:0016567; C:GO:0019005; F:GO:0019904; P:GO:0031146; F:GO:0043130; P:GO:0046686; F:GO:0046982; F:GO:0051117; P:GO:0090378	F:ubiquitin-protein transferase activity; F:ATP binding; C:cell wall; C:nucleus; C:mitochondrion; C:Golgi apparatus; C:cytosol; C:plasma membrane; P:signal transduction; F:transcription factor binding; P:response to vitamin B1; P:protein ubiquitination; C:SCF ubiquitin ligase complex; F:protein domain specific binding; P:SCF-dependent proteasomal ubiquitin-dependent protein catabolic process; F:u…			no IPS match	no IPS match	no IPS match
EV_DN67481_c0_g4_i1	14-3-3-like protein	636	20	5.33e-06	98.8	1	F:GO:0019904	F:protein domain specific binding			no IPS match	no IPS match	no IPS match
EV_DN76762_c3_g6_i3	14-3-3-like protein	1071	20	6.33e-22	91.63	1	F:GO:0019904	F:protein domain specific binding			no IPS match	no IPS match	no IPS match
EV_DN122375_c0_g1_i1	14-3-3-like protein	298	20	1.19e-40	99.85	3	F:GO:0004497; F:GO:0019904; P:GO:0055114	F:monooxygenase activity; F:protein domain specific binding; P:oxidation-reduction process			IPR000308 (PRINTS); IPR023410 (SMART); IPR036815 (G3DSA:1.20.190.GENE3D); IPR023410 (PFAM); mobidb-lite (MOBIDB_LITE); mobidb-lite (MOBIDB_LITE); PTHR18860:SF39 (PANTHER); IPR000308 (PANTHER); IPR036815 (SUPERFAMILY)	F:GO:0019904	F:protein domain specific binding
EV_DN67481_c0_g14_i1	14-3-3-like protein	301	20	4.79e-07	99	1	F:GO:0019904	F:protein domain specific binding			no IPS match	no IPS match	no IPS match
EV_DN73682_c2_g4_i3	14-3-3-like protein A	532	20	6.4e-16	95.41	14	F:GO:0005524; C:GO:0005618; C:GO:0005739; C:GO:0005794; C:GO:0005829; C:GO:0005886; P:GO:0007165; F:GO:0008134; P:GO:0010266; F:GO:0019904; P:GO:0046686; F:GO:0046982; F:GO:0051117; P:GO:0090378	F:ATP binding; C:cell wall; C:mitochondrion; C:Golgi apparatus; C:cytosol; C:plasma membrane; P:signal transduction; F:transcription factor binding; P:response to vitamin B1; F:protein domain specific binding; P:response to cadmium ion; F:protein heterodimerization activity; F:ATPase binding; P:seed trichome elongation			IPR023410 (PFAM); IPR036815 (G3DSA:1.20.190.GENE3D); PTHR18860:SF26 (PANTHER); IPR000308 (PANTHER); IPR036815 (SUPERFAMILY)	F:GO:0019904	F:protein domain specific binding
EV_DN178021_c0_g1_i1	14-3-3-like protein A	638	20	2.72e-140	95.87	1	F:GO:0019904	F:protein domain specific binding			IPR000308 (PRINTS); IPR023410 (SMART); IPR023410 (PFAM); IPR036815 (G3DSA:1.20.190.GENE3D); PTHR18860:SF36 (PANTHER); IPR000308 (PANTHER); IPR036815 (SUPERFAMILY)	F:GO:0019904	F:protein domain specific binding
EV_DN68692_c0_g1_i3	14-3-3-like protein D	1866	20	4.58e-65	94.02	6	F:GO:0005509; C:GO:0005634; C:GO:0005829; C:GO:0005886; F:GO:0019904; P:GO:0048528	F:calcium ion binding; C:nucleus; C:cytosol; C:plasma membrane; F:protein domain specific binding; P:post-embryonic root development			IPR000308 (PRINTS); IPR023410 (SMART); IPR036815 (G3DSA:1.20.190.GENE3D); IPR023410 (PFAM); IPR000308 (PANTHER); PTHR18860:SF31 (PANTHER); IPR036815 (SUPERFAMILY)	F:GO:0019904	F:protein domain specific binding
EV_DN65962_c1_g1_i2	14-3-3-like protein GF14 iota-like	930	20	7.69e-11	100	3	C:GO:0005634; C:GO:0005737; F:GO:0019904	C:nucleus; C:cytoplasm; F:protein domain specific binding			no IPS match	no IPS match	no IPS match
EV_DN65962_c1_g1_i1	14-3-3-like protein GF14 iota-like	1387	20	2.16e-10	100	3	C:GO:0005634; C:GO:0005737; F:GO:0019904	C:nucleus; C:cytoplasm; F:protein domain specific binding			no IPS match	no IPS match	no IPS match
EV_DN39149_c0_g1_i1	14-3-3-like protein GF14 iota-like	451	20	1.63e-05	97.78	3	C:GO:0005634; C:GO:0005737; F:GO:0019904	C:nucleus; C:cytoplasm; F:protein domain specific binding			no IPS match	no IPS match	no IPS match
EV_DN182940_c0_g1_i1	14-3-3-like protein GF14 lambda	309	20	5.04e-18	95.68	11	C:GO:0005618; C:GO:0005634; C:GO:0005829; C:GO:0005886; C:GO:0009507; P:GO:0009742; F:GO:0019904; P:GO:0042742; P:GO:0045732; P:GO:0046686; P:GO:0050826	C:cell wall; C:nucleus; C:cytosol; C:plasma membrane; C:chloroplast; P:brassinosteroid mediated signaling pathway; F:protein domain specific binding; P:defense response to bacterium; P:positive regulation of protein catabolic process; P:response to cadmium ion; P:response to freezing			no IPS match	no IPS match	no IPS match
EV_DN75245_c2_g12_i4	14-3-3-like protein GF14 Mu	1008	20	6.13e-07	81.17	1	F:GO:0019904	F:protein domain specific binding			no IPS match	no IPS match	no IPS match
EV_DN48955_c0_g1_i1	14-3-3-like protein GF14 mu	346	5	5.17771	64.69	21	F:GO:0000166; F:GO:0003824; F:GO:0004721; F:GO:0004722; F:GO:0005509; F:GO:0005515; F:GO:0005524; F:GO:0005525; C:GO:0005634; C:GO:0005737; C:GO:0005829; C:GO:0005886; P:GO:0006470; F:GO:0016787; F:GO:0016887; F:GO:0019904; F:GO:0043022; F:GO:0043023; F:GO:0043169; F:GO:0046872; P:GO:0048528	F:nucleotide binding; F:catalytic activity; F:phosphoprotein phosphatase activity; F:protein serine/threonine phosphatase activity; F:calcium ion binding; F:protein binding; F:ATP binding; F:GTP binding; C:nucleus; C:cytoplasm; C:cytosol; C:plasma membrane; P:protein dephosphorylation; F:hydrolase activity; F:ATPase activity; F:protein domain specific binding; F:ribosome binding; F:ribosomal larg…			no IPS match	no IPS match	no IPS match
EV_DN77561_c3_g4_i6	14-3-3-like protein GF14 omega	732	20	2.42e-40	61.35	4	C:GO:0005794; C:GO:0005829; C:GO:0005886; P:GO:0009742	C:Golgi apparatus; C:cytosol; C:plasma membrane; P:brassinosteroid mediated signaling pathway			no IPS match	no IPS match	no IPS match
EV_DN77561_c3_g4_i3	14-3-3-like protein GF14 omega	948	20	1.4e-120	76.98	1	F:GO:0019904	F:protein domain specific binding			IPR000308 (PRINTS); IPR023410 (SMART); IPR023410 (PFAM); IPR036815 (G3DSA:1.20.190.GENE3D); IPR000308 (PANTHER); PTHR18860:SF34 (PANTHER); IPR036815 (SUPERFAMILY)	F:GO:0019904	F:protein domain specific binding
EV_DN99382_c0_g1_i1	14-3-3-like protein-like	300	20	1.89e-19	93.6	1	F:GO:0019904	F:protein domain specific binding			no IPS match	no IPS match	no IPS match
EV_DN60602_c0_g1_i1	14-dihydroxy-2-naphthoate octaprenyltransferase	252	2	1.486	64.14	4	C:GO:0016020; C:GO:0016021; F:GO:0016740; F:GO:0016765	C:membrane; C:integral component of membrane; F:transferase activity; F:transferase activity, transferring alkyl or aryl (other than methyl) groups			no IPS match	no IPS match	no IPS match
EV_DN67964_c1_g2_i9	15 kDa selenoprotein	1177	20	1.55e-22	87.79	1	C:GO:0016021	C:integral component of membrane			mobidb-lite (MOBIDB_LITE)	no GO terms	no GO terms
EV_DN67964_c1_g2_i16	15 kDa selenoprotein-like	1018	20	8.49e-09	82.7	1	C:GO:0016021	C:integral component of membrane			no IPS match	no IPS match	no IPS match
EV_DN67964_c1_g2_i12	15 kDa selenoprotein-like	1160	20	2.95e-19	84.54	1	C:GO:0016021	C:integral component of membrane			no IPS match	no IPS match	no IPS match
EV_DN79224_c2_g1_i5	15 kDa selenoprotein-like	658	20	3.28e-56	87.74	1	C:GO:0016021	C:integral component of membrane			IPR014912 (PFAM); IPR038219 (G3DSA:3.40.30.GENE3D); PTHR13077:SF10 (PANTHER); PTHR13077 (PANTHER); IPR036249 (SUPERFAMILY)	no GO terms	no GO terms
EV_DN79224_c2_g1_i6	15 kDa selenoprotein-like	684	20	4.44e-56	87.74	1	C:GO:0016021	C:integral component of membrane			IPR014912 (PFAM); IPR038219 (G3DSA:3.40.30.GENE3D); PTHR13077:SF10 (PANTHER); PTHR13077 (PANTHER); IPR036249 (SUPERFAMILY)	no GO terms	no GO terms
EV_DN79224_c2_g1_i4	15 kDa selenoprotein-like	760	20	1.01e-55	87.74	1	C:GO:0016021	C:integral component of membrane			IPR014912 (PFAM); IPR038219 (G3DSA:3.40.30.GENE3D); PTHR13077:SF10 (PANTHER); PTHR13077 (PANTHER); IPR036249 (SUPERFAMILY)	no GO terms	no GO terms
EV_DN79224_c2_g1_i2	15 kDa selenoprotein-like	770	20	1.11e-55	87.74	1	C:GO:0016021	C:integral component of membrane			IPR014912 (PFAM); IPR038219 (G3DSA:3.40.30.GENE3D); PTHR13077:SF10 (PANTHER); PTHR13077 (PANTHER); IPR036249 (SUPERFAMILY)	no GO terms	no GO terms
EV_DN79224_c2_g2_i1	15 kDa selenoprotein-like	416	20	1.77e-57	87.74	1	C:GO:0016021	C:integral component of membrane			IPR038219 (G3DSA:3.40.30.GENE3D); IPR014912 (PFAM); PTHR13077:SF10 (PANTHER); PTHR13077 (PANTHER); IPR036249 (SUPERFAMILY)	no GO terms	no GO terms
EV_DN56426_c0_g2_i1	1510387Aretrotransposon del1-46	310	20	7.6e-21	64.31	3	F:GO:0003676; F:GO:0008270; P:GO:0015074	F:nucleic acid binding; F:zinc ion binding; P:DNA integration			IPR021109 (G3DSA:2.40.70.GENE3D); PF08284 (PFAM)	no GO terms	no GO terms
EV_DN4027_c0_g1_i1	1510387Aretrotransposon del1-46	323	3	0.000127	54.06	3	F:GO:0003676; F:GO:0008270; P:GO:0015074	F:nucleic acid binding; F:zinc ion binding; P:DNA integration			no IPS match	no IPS match	no IPS match
EV_DN75096_c0_g1_i1	15-cis-zeta-carotene isomerase	488	20	1.17e-29	70.23	4	C:GO:0016021; P:GO:0016120; C:GO:0031969; F:GO:0090471	C:integral component of membrane; P:carotene biosynthetic process; C:chloroplast membrane; F:9,15,9'-tri-cis-zeta-carotene isomerase activity			PTHR35988 (PANTHER)	no GO terms	no GO terms
EV_DN49489_c0_g1_i1	15-cis-zeta-carotene isomerase	598	4	0.222536	82.14	8	C:GO:0009507; C:GO:0009536; C:GO:0016020; C:GO:0016021; P:GO:0016120; F:GO:0016853; C:GO:0031969; F:GO:0090471	C:chloroplast; C:plastid; C:membrane; C:integral component of membrane; P:carotene biosynthetic process; F:isomerase activity; C:chloroplast membrane; F:9,15,9'-tri-cis-zeta-carotene isomerase activity			no IPS match	no IPS match	no IPS match
EV_DN75096_c0_g2_i1	15-cis-zeta-carotene isomerase, chloroplastic-like	278	20	1.84e-30	94.42	4	C:GO:0016021; P:GO:0016120; C:GO:0031969; F:GO:0090471	C:integral component of membrane; P:carotene biosynthetic process; C:chloroplast membrane; F:9,15,9'-tri-cis-zeta-carotene isomerase activity			no IPS match	no IPS match	no IPS match
EV_DN75096_c0_g10_i3	15-cis-zeta-carotene isomerase, chloroplastic-like	480	20	6.2e-90	94.32	4	C:GO:0016021; P:GO:0016120; C:GO:0031969; F:GO:0090471	C:integral component of membrane; P:carotene biosynthetic process; C:chloroplast membrane; F:9,15,9'-tri-cis-zeta-carotene isomerase activity			G3DSA:1.20.120.1630 (GENE3D); IPR009915 (PFAM); PTHR35988 (PANTHER)	no GO terms	no GO terms
EV_DN75096_c0_g7_i1	15-cis-zeta-carotene isomerase, chloroplastic-like	480	20	1.4e-89	94.13	4	C:GO:0016021; P:GO:0016120; C:GO:0031969; F:GO:0090471	C:integral component of membrane; P:carotene biosynthetic process; C:chloroplast membrane; F:9,15,9'-tri-cis-zeta-carotene isomerase activity			IPR009915 (PFAM); G3DSA:1.20.120.1630 (GENE3D); PTHR35988 (PANTHER)	no GO terms	no GO terms
EV_DN58463_c0_g2_i1	15-hydroxyprostaglandin dehydrogenase	264	20	0.000117	90.2	7	F:GO:0003960; C:GO:0005739; C:GO:0005777; P:GO:0006979; F:GO:0008270; F:GO:0016491; P:GO:0055114	F:NADPH:quinone reductase activity; C:mitochondrion; C:peroxisome; P:response to oxidative stress; F:zinc ion binding; F:oxidoreductase activity; P:oxidation-reduction process			no IPS match	no IPS match	no IPS match
EV_DN79214_c2_g6_i6	15-hydroxyprostaglandin dehydrogenase	723	20	7.18e-85	89.81	7	F:GO:0003960; C:GO:0005739; C:GO:0005777; P:GO:0006979; F:GO:0008270; F:GO:0016404; P:GO:0055114	F:NADPH:quinone reductase activity; C:mitochondrion; C:peroxisome; P:response to oxidative stress; F:zinc ion binding; F:15-hydroxyprostaglandin dehydrogenase (NAD+) activity; P:oxidation-reduction process	EC:1.1.1.141; EC:1.6.5.5	15-hydroxyprostaglandin dehydrogenase (NAD(+)); NADPH:quinone reductase	IPR013149 (PFAM); G3DSA:3.40.50.720 (GENE3D); PTHR43677:SF3 (PANTHER); PTHR43677 (PANTHER); IPR036291 (SUPERFAMILY); IPR011032 (SUPERFAMILY)	P:GO:0055114	P:oxidation-reduction process
EV_DN79214_c2_g6_i4	15-hydroxyprostaglandin dehydrogenase	771	20	0.0203088	68.83	8	F:GO:0003960; C:GO:0005739; C:GO:0005777; P:GO:0006979; F:GO:0008270; F:GO:0016404; F:GO:0016491; P:GO:0055114	F:NADPH:quinone reductase activity; C:mitochondrion; C:peroxisome; P:response to oxidative stress; F:zinc ion binding; F:15-hydroxyprostaglandin dehydrogenase (NAD+) activity; F:oxidoreductase activity; P:oxidation-reduction process			no IPS match	no IPS match	no IPS match
EV_DN79214_c2_g6_i3	15-hydroxyprostaglandin dehydrogenase	943	20	1.18e-139	89.71	7	F:GO:0003960; C:GO:0005739; C:GO:0005777; P:GO:0006979; F:GO:0008270; F:GO:0016404; P:GO:0055114	F:NADPH:quinone reductase activity; C:mitochondrion; C:peroxisome; P:response to oxidative stress; F:zinc ion binding; F:15-hydroxyprostaglandin dehydrogenase (NAD+) activity; P:oxidation-reduction process	EC:1.1.1.141; EC:1.6.5.5	15-hydroxyprostaglandin dehydrogenase (NAD(+)); NADPH:quinone reductase	IPR020843 (SMART); G3DSA:3.90.180.10 (GENE3D); G3DSA:3.40.50.720 (GENE3D); IPR013149 (PFAM); PTHR43677 (PANTHER); PTHR43677:SF3 (PANTHER); IPR036291 (SUPERFAMILY)	F:GO:0016491; P:GO:0055114	F:oxidoreductase activity; P:oxidation-reduction process
EV_DN61235_c0_g2_i1	15-hydroxyprostaglandin dehydrogenase	399	20	1.98e-05	86.17	8	F:GO:0003960; C:GO:0005739; C:GO:0005777; P:GO:0006979; F:GO:0008270; F:GO:0016404; F:GO:0016491; P:GO:0055114	F:NADPH:quinone reductase activity; C:mitochondrion; C:peroxisome; P:response to oxidative stress; F:zinc ion binding; F:15-hydroxyprostaglandin dehydrogenase (NAD+) activity; F:oxidoreductase activity; P:oxidation-reduction process			no IPS match	no IPS match	no IPS match
EV_DN44015_c0_g1_i1	15-hydroxyprostaglandin dehydrogenase	439	20	3.89e-06	91.5	8	F:GO:0003960; C:GO:0005739; C:GO:0005777; P:GO:0006979; F:GO:0008270; F:GO:0016404; F:GO:0016491; P:GO:0055114	F:NADPH:quinone reductase activity; C:mitochondrion; C:peroxisome; P:response to oxidative stress; F:zinc ion binding; F:15-hydroxyprostaglandin dehydrogenase (NAD+) activity; F:oxidoreductase activity; P:oxidation-reduction process			no IPS match	no IPS match	no IPS match
EV_DN54810_c0_g1_i1	16.9 kDa class I heat shock protein 1	486	20	3.03e-09	65.99	11	P:GO:0006457; P:GO:0009408; P:GO:0009651; P:GO:0042542; F:GO:0043621; P:GO:0045471; P:GO:0046685; P:GO:0046686; P:GO:0046688; F:GO:0051082; P:GO:0051259	P:protein folding; P:response to heat; P:response to salt stress; P:response to hydrogen peroxide; F:protein self-association; P:response to ethanol; P:response to arsenic-containing substance; P:response to cadmium ion; P:response to copper ion; F:unfolded protein binding; P:protein complex oligomerization			IPR031107 (PANTHER); PTHR11527:SF240 (PANTHER)	no GO terms	no GO terms
EV_DN54810_c0_g3_i1	16.9 kDa class I heat shock protein 1	487	20	1.02e-08	65.99	11	P:GO:0006457; P:GO:0009408; P:GO:0009651; P:GO:0042542; F:GO:0043621; P:GO:0045471; P:GO:0046685; P:GO:0046686; P:GO:0046688; F:GO:0051082; P:GO:0051259	P:protein folding; P:response to heat; P:response to salt stress; P:response to hydrogen peroxide; F:protein self-association; P:response to ethanol; P:response to arsenic-containing substance; P:response to cadmium ion; P:response to copper ion; F:unfolded protein binding; P:protein complex oligomerization			mobidb-lite (MOBIDB_LITE); mobidb-lite (MOBIDB_LITE)	no GO terms	no GO terms
EV_DN66244_c0_g11_i1	16-hydroxytabersonine O-methyltransferase	262	20	7.03e-20	72.39	7	C:GO:0005737; F:GO:0008171; P:GO:0009821; P:GO:0019438; F:GO:0030766; P:GO:0032259; F:GO:0042803	C:cytoplasm; F:O-methyltransferase activity; P:alkaloid biosynthetic process; P:aromatic compound biosynthetic process; F:11-O-demethyl-17-O-deacetylvindoline O-methyltransferase activity; P:methylation; F:protein homodimerization activity	EC:2.1.1.94	Tabersonine 16-O-methyltransferase	G3DSA:3.40.50.150 (GENE3D); IPR001077 (PFAM); PTHR11746 (PANTHER); PTHR11746:SF78 (PANTHER); IPR016461 (PROSITE_PROFILES); cd02440 (CDD); IPR029063 (SUPERFAMILY)	F:GO:0008168; F:GO:0008171	F:methyltransferase activity; F:O-methyltransferase activity
EV_DN113891_c0_g1_i1	16-hydroxytabersonine O-methyltransferase	367	20	1.6e-06	74.02	13	C:GO:0005737; F:GO:0008168; F:GO:0008171; F:GO:0008757; P:GO:0009820; P:GO:0009821; F:GO:0016740; P:GO:0019438; F:GO:0030766; P:GO:0032259; F:GO:0033799; F:GO:0042803; F:GO:0046983	C:cytoplasm; F:methyltransferase activity; F:O-methyltransferase activity; F:S-adenosylmethionine-dependent methyltransferase activity; P:alkaloid metabolic process; P:alkaloid biosynthetic process; F:transferase activity; P:aromatic compound biosynthetic process; F:11-O-demethyl-17-O-deacetylvindoline O-methyltransferase activity; P:methylation; F:myricetin 3'-O-methyltransferase activity; F:pro…			no IPS match	no IPS match	no IPS match
EV_DN78372_c6_g1_i1	16S rRNA methyltransferase	457	5	2.97383	57.3	12	P:GO:0000154; F:GO:0000179; F:GO:0003723; C:GO:0005737; P:GO:0006364; F:GO:0008168; F:GO:0008649; F:GO:0016433; F:GO:0016740; P:GO:0031167; P:GO:0032259; F:GO:0052908	P:rRNA modification; F:rRNA (adenine-N6,N6-)-dimethyltransferase activity; F:RNA binding; C:cytoplasm; P:rRNA processing; F:methyltransferase activity; F:rRNA methyltransferase activity; F:rRNA (adenine) methyltransferase activity; F:transferase activity; P:rRNA methylation; P:methylation; F:16S rRNA (adenine(1518)-N(6)/adenine(1519)-N(6))-dimethyltransferase activity			no IPS match	no IPS match	no IPS match
EV_DN44794_c0_g2_i1	16S rRNA methyltransferase	431	20	7.2e-74	84.88	3	C:GO:0005737; P:GO:0070475; F:GO:0071424	C:cytoplasm; P:rRNA base methylation; F:rRNA (cytosine-N4-)-methyltransferase activity			no IPS match	no IPS match	no IPS match
EV_DN180520_c0_g1_i1	16S rRNA methyltransferase	418	20	7.75e-45	73.25	3	C:GO:0005737; F:GO:0070043; P:GO:0070476	C:cytoplasm; F:rRNA (guanine-N7-)-methyltransferase activity; P:rRNA (guanine-N7)-methylation			mobidb-lite (MOBIDB_LITE); mobidb-lite (MOBIDB_LITE)	no GO terms	no GO terms
EV_DN73143_c0_g1_i6	16S rRNA processing family	2627	20	0	66.41	3	P:GO:0006139; C:GO:0044444; F:GO:0070569	P:nucleobase-containing compound metabolic process; C:cytoplasmic part; F:uridylyltransferase activity			IPR029044 (G3DSA:3.90.550.GENE3D); IPR027275 (PFAM); IPR011961 (TIGRFAM); IPR002676 (PFAM); IPR036976 (G3DSA:2.40.30.GENE3D); G3DSA:2.30.30.240 (GENE3D); IPR002618 (PFAM); PTHR11952 (PANTHER); PTHR11952:SF10 (PANTHER); IPR011961 (HAMAP); IPR009000 (SUPERFAMILY); IPR011033 (SUPERFAMILY); IPR029044 (SUPERFAMILY)	C:GO:0005840; P:GO:0006364; P:GO:0008152; F:GO:0043022; F:GO:0070569	C:ribosome; P:rRNA processing; P:metabolic process; F:ribosome binding; F:uridylyltransferase activity
EV_DN73143_c0_g1_i1	16S rRNA processing family	2708	20	0	65.84	3	P:GO:0006139; C:GO:0044444; F:GO:0070569	P:nucleobase-containing compound metabolic process; C:cytoplasmic part; F:uridylyltransferase activity			IPR036976 (G3DSA:2.40.30.GENE3D); IPR002618 (PFAM); IPR027275 (PFAM); IPR011961 (TIGRFAM); IPR029044 (G3DSA:3.90.550.GENE3D); G3DSA:2.30.30.240 (GENE3D); IPR002676 (PFAM); PTHR11952 (PANTHER); PTHR11952:SF10 (PANTHER); IPR011961 (HAMAP); IPR029044 (SUPERFAMILY); IPR011033 (SUPERFAMILY); IPR009000 (SUPERFAMILY)	C:GO:0005840; P:GO:0006364; P:GO:0008152; F:GO:0043022; F:GO:0070569	C:ribosome; P:rRNA processing; P:metabolic process; F:ribosome binding; F:uridylyltransferase activity
EV_DN73143_c0_g1_i3	16S rRNA processing family	3090	20	3.12e-147	65.73	3	P:GO:0006139; C:GO:0044444; F:GO:0070569	P:nucleobase-containing compound metabolic process; C:cytoplasmic part; F:uridylyltransferase activity			IPR011961 (TIGRFAM); IPR029044 (G3DSA:3.90.550.GENE3D); G3DSA:2.30.30.240 (GENE3D); IPR002618 (PFAM); IPR027275 (PFAM); IPR029044 (G3DSA:3.90.550.GENE3D); PTHR11952 (PANTHER); PTHR11952:SF10 (PANTHER); IPR011033 (SUPERFAMILY); IPR029044 (SUPERFAMILY)	C:GO:0005840; P:GO:0006364; P:GO:0008152; F:GO:0043022; F:GO:0070569	C:ribosome; P:rRNA processing; P:metabolic process; F:ribosome binding; F:uridylyltransferase activity
EV_DN70586_c2_g12_i1	16S rRNA processing protein RimM	262	3	2.94782	53.39	6	C:GO:0005737; C:GO:0005840; P:GO:0006364; P:GO:0042254; P:GO:0042274; F:GO:0043022	C:cytoplasm; C:ribosome; P:rRNA processing; P:ribosome biogenesis; P:ribosomal small subunit biogenesis; F:ribosome binding			mobidb-lite (MOBIDB_LITE)	no GO terms	no GO terms
EV_DN72385_c1_g6_i2	16S rRNA processing protein RimM	357	6	2.91558	49.21	1	F:GO:0043531	F:ADP binding			no IPS match	no IPS match	no IPS match
EV_DN48600_c0_g2_i1	17.1 kDa class II heat shock protein-like	287	20	2.64e-50	92.82	7	P:GO:0006457; P:GO:0009408; P:GO:0009651; P:GO:0042542; F:GO:0043621; F:GO:0051082; P:GO:0051259	P:protein folding; P:response to heat; P:response to salt stress; P:response to hydrogen peroxide; F:protein self-association; F:unfolded protein binding; P:protein complex oligomerization			IPR008978 (G3DSA:2.60.40.GENE3D); IPR002068 (PFAM); IPR031107 (PANTHER); PTHR11527:SF249 (PANTHER); IPR002068 (PROSITE_PROFILES); IPR008978 (SUPERFAMILY)	no GO terms	no GO terms
EV_DN48600_c0_g1_i1	17.1 kDa class II heat shock protein-like	342	20	1.11e-51	92.81	7	P:GO:0006457; P:GO:0009408; P:GO:0009651; P:GO:0042542; F:GO:0043621; F:GO:0051082; P:GO:0051259	P:protein folding; P:response to heat; P:response to salt stress; P:response to hydrogen peroxide; F:protein self-association; F:unfolded protein binding; P:protein complex oligomerization			IPR002068 (PFAM); IPR008978 (G3DSA:2.60.40.GENE3D); IPR031107 (PANTHER); PTHR11527:SF249 (PANTHER); IPR002068 (PROSITE_PROFILES); IPR008978 (SUPERFAMILY)	no GO terms	no GO terms
EV_DN78679_c0_g9_i4	17.4 kDa class I heat shock protein, putative, expressed	737	20	5.36e-12	84.4	15	C:GO:0005634; C:GO:0005737; P:GO:0006457; P:GO:0009408; P:GO:0009651; C:GO:0016021; P:GO:0016032; P:GO:0042542; F:GO:0043621; P:GO:0045471; P:GO:0046685; P:GO:0046686; P:GO:0046688; F:GO:0051082; P:GO:0051259	C:nucleus; C:cytoplasm; P:protein folding; P:response to heat; P:response to salt stress; C:integral component of membrane; P:viral process; P:response to hydrogen peroxide; F:protein self-association; P:response to ethanol; P:response to arsenic-containing substance; P:response to cadmium ion; P:response to copper ion; F:unfolded protein binding; P:protein complex oligomerization			no IPS match	no IPS match	no IPS match
EV_DN64408_c0_g1_i2	17.4 kDa class III heat shock protein	1005	20	7.04e-45	61.67	1	P:GO:0050896	P:response to stimulus			no IPS match	no IPS match	no IPS match
EV_DN42845_c0_g2_i1	17.8 kDa class I heat shock protein-like	303	20	1.44e-17	70.47	7	P:GO:0006457; P:GO:0009408; P:GO:0009651; P:GO:0042542; F:GO:0043621; F:GO:0051082; P:GO:0051259	P:protein folding; P:response to heat; P:response to salt stress; P:response to hydrogen peroxide; F:protein self-association; F:unfolded protein binding; P:protein complex oligomerization			IPR031107 (PANTHER); PTHR11527:SF240 (PANTHER)	no GO terms	no GO terms
EV_DN79384_c2_g4_i1	17.9 kDa class I heat shock protein	291	20	2.25e-47	88.55	6	P:GO:0009408; P:GO:0042542; P:GO:0045471; P:GO:0046685; P:GO:0046686; P:GO:0046688	P:response to heat; P:response to hydrogen peroxide; P:response to ethanol; P:response to arsenic-containing substance; P:response to cadmium ion; P:response to copper ion			IPR002068 (PFAM); IPR008978 (G3DSA:2.60.40.GENE3D); IPR002068 (PROSITE_PROFILES); IPR008978 (SUPERFAMILY)	no GO terms	no GO terms
EV_DN79384_c2_g5_i1	17.9 kDa class I heat shock protein	291	20	1.09e-47	89.38	6	P:GO:0009408; P:GO:0042542; P:GO:0045471; P:GO:0046685; P:GO:0046686; P:GO:0046688	P:response to heat; P:response to hydrogen peroxide; P:response to ethanol; P:response to arsenic-containing substance; P:response to cadmium ion; P:response to copper ion			IPR002068 (PFAM); IPR008978 (G3DSA:2.60.40.GENE3D); IPR002068 (PROSITE_PROFILES); IPR008978 (SUPERFAMILY)	no GO terms	no GO terms
EV_DN178654_c0_g1_i1	17.9 kDa class II heat shock protein-like	327	20	6.2e-05	99.55	9	P:GO:0000302; C:GO:0005737; P:GO:0006457; P:GO:0009408; P:GO:0009651; P:GO:0042542; F:GO:0043621; F:GO:0051082; P:GO:0051259	P:response to reactive oxygen species; C:cytoplasm; P:protein folding; P:response to heat; P:response to salt stress; P:response to hydrogen peroxide; F:protein self-association; F:unfolded protein binding; P:protein complex oligomerization			no IPS match	no IPS match	no IPS match
EV_DN60682_c0_g2_i1	17.9 kDa class II heat shock protein-like	454	20	2.05e-05	83.52	8	P:GO:0000302; P:GO:0006457; P:GO:0009408; P:GO:0009651; P:GO:0042542; F:GO:0043621; F:GO:0051082; P:GO:0051259	P:response to reactive oxygen species; P:protein folding; P:response to heat; P:response to salt stress; P:response to hydrogen peroxide; F:protein self-association; F:unfolded protein binding; P:protein complex oligomerization			mobidb-lite (MOBIDB_LITE); mobidb-lite (MOBIDB_LITE)	no GO terms	no GO terms
EV_DN60682_c0_g3_i1	17.9 kDa class II heat shock protein-like	455	20	1.26e-05	83.22	8	P:GO:0000302; P:GO:0006457; P:GO:0009408; P:GO:0009651; P:GO:0042542; F:GO:0043621; F:GO:0051082; P:GO:0051259	P:response to reactive oxygen species; P:protein folding; P:response to heat; P:response to salt stress; P:response to hydrogen peroxide; F:protein self-association; F:unfolded protein binding; P:protein complex oligomerization			mobidb-lite (MOBIDB_LITE)	no GO terms	no GO terms
EV_DN68105_c2_g2_i1	18 kDa seed maturation protein-like	1286	20	3.41e-11	61.36	6	C:GO:0005829; P:GO:0006970; P:GO:0009409; P:GO:0009414; P:GO:0009793; P:GO:0048316	C:cytosol; P:response to osmotic stress; P:response to cold; P:response to water deprivation; P:embryo development ending in seed dormancy; P:seed development			mobidb-lite (MOBIDB_LITE); PTHR33493:SF5 (PANTHER); IPR005513 (PANTHER)	P:GO:0009793	P:embryo development ending in seed dormancy
EV_DN78679_c0_g9_i3	18.1 kDa class I heat shock protein-like	501	20	1.14e-11	86.97	12	C:GO:0005737; P:GO:0006457; P:GO:0009408; P:GO:0009651; P:GO:0042542; F:GO:0043621; P:GO:0045471; P:GO:0046685; P:GO:0046686; P:GO:0046688; F:GO:0051082; P:GO:0051259	C:cytoplasm; P:protein folding; P:response to heat; P:response to salt stress; P:response to hydrogen peroxide; F:protein self-association; P:response to ethanol; P:response to arsenic-containing substance; P:response to cadmium ion; P:response to copper ion; F:unfolded protein binding; P:protein complex oligomerization			no IPS match	no IPS match	no IPS match
EV_DN78679_c0_g9_i2	18.1 kDa class I heat shock protein-like	525	20	1.18e-12	85.95	12	C:GO:0005737; P:GO:0006457; P:GO:0009408; P:GO:0009651; P:GO:0042542; F:GO:0043621; P:GO:0045471; P:GO:0046685; P:GO:0046686; P:GO:0046688; F:GO:0051082; P:GO:0051259	C:cytoplasm; P:protein folding; P:response to heat; P:response to salt stress; P:response to hydrogen peroxide; F:protein self-association; P:response to ethanol; P:response to arsenic-containing substance; P:response to cadmium ion; P:response to copper ion; F:unfolded protein binding; P:protein complex oligomerization			no IPS match	no IPS match	no IPS match
EV_DN74298_c0_g16_i1	18.1 kDa class I heat shock protein-like	531	20	4.9e-23	96.33	7	P:GO:0006457; P:GO:0009408; P:GO:0009651; P:GO:0042542; F:GO:0043621; F:GO:0051082; P:GO:0051259	P:protein folding; P:response to heat; P:response to salt stress; P:response to hydrogen peroxide; F:protein self-association; F:unfolded protein binding; P:protein complex oligomerization			no IPS match	no IPS match	no IPS match
EV_DN79384_c2_g3_i1	18.1 kDa class I heat shock protein-like	299	20	5.27e-47	90.83	6	P:GO:0009408; P:GO:0042542; P:GO:0045471; P:GO:0046685; P:GO:0046686; P:GO:0046688	P:response to heat; P:response to hydrogen peroxide; P:response to ethanol; P:response to arsenic-containing substance; P:response to cadmium ion; P:response to copper ion			IPR002068 (PFAM); IPR008978 (G3DSA:2.60.40.GENE3D); IPR002068 (PROSITE_PROFILES); IPR008978 (SUPERFAMILY)	no GO terms	no GO terms
EV_DN66525_c0_g2_i1	18.2 kDa class I heat shock protein	672	20	5.55e-13	92.95	8	C:GO:0005737; P:GO:0006457; P:GO:0009408; P:GO:0009651; P:GO:0042542; F:GO:0043621; F:GO:0051082; P:GO:0051259	C:cytoplasm; P:protein folding; P:response to heat; P:response to salt stress; P:response to hydrogen peroxide; F:protein self-association; F:unfolded protein binding; P:protein complex oligomerization			no IPS match	no IPS match	no IPS match
EV_DN63187_c0_g1_i1	18.2 kDa class I heat shock protein	749	20	4.91e-44	69.81	7	P:GO:0006457; P:GO:0009408; P:GO:0009651; P:GO:0042542; F:GO:0043621; F:GO:0051082; P:GO:0051259	P:protein folding; P:response to heat; P:response to salt stress; P:response to hydrogen peroxide; F:protein self-association; F:unfolded protein binding; P:protein complex oligomerization			no IPS match	no IPS match	no IPS match
EV_DN78339_c1_g1_i1	18.2 kDa class I heat shock protein	369	20	8.16e-11	95.96	8	C:GO:0005737; P:GO:0006457; P:GO:0009408; P:GO:0009651; P:GO:0042542; F:GO:0043621; F:GO:0051082; P:GO:0051259	C:cytoplasm; P:protein folding; P:response to heat; P:response to salt stress; P:response to hydrogen peroxide; F:protein self-association; F:unfolded protein binding; P:protein complex oligomerization			no IPS match	no IPS match	no IPS match
EV_DN34741_c0_g1_i1	18.2 kDa class I heat shock protein	376	20	0.0045194	85.41	14	P:GO:0000302; F:GO:0005515; C:GO:0005737; P:GO:0006457; P:GO:0009408; P:GO:0009651; C:GO:0032991; P:GO:0042542; F:GO:0042802; F:GO:0043621; P:GO:0050821; F:GO:0051082; P:GO:0051259; P:GO:0051260	P:response to reactive oxygen species; F:protein binding; C:cytoplasm; P:protein folding; P:response to heat; P:response to salt stress; C:protein-containing complex; P:response to hydrogen peroxide; F:identical protein binding; F:protein self-association; P:protein stabilization; F:unfolded protein binding; P:protein complex oligomerization; P:protein homooligomerization			no IPS match	no IPS match	no IPS match
EV_DN42845_c0_g1_i1	18.2 kDa class I heat shock protein-like	306	20	1.28e-18	68.68	7	P:GO:0006457; P:GO:0009408; P:GO:0009651; P:GO:0042542; F:GO:0043621; F:GO:0051082; P:GO:0051259	P:protein folding; P:response to heat; P:response to salt stress; P:response to hydrogen peroxide; F:protein self-association; F:unfolded protein binding; P:protein complex oligomerization			PTHR11527:SF240 (PANTHER); IPR031107 (PANTHER)	no GO terms	no GO terms
EV_DN80142_c24_g12_i1	18.2 kDa class I heat shock protein-like	334	20	1.7e-21	80.25	9	C:GO:0005737; P:GO:0006457; P:GO:0009408; P:GO:0009651; P:GO:0010038; P:GO:0042542; F:GO:0043621; F:GO:0051082; P:GO:0051259	C:cytoplasm; P:protein folding; P:response to heat; P:response to salt stress; P:response to metal ion; P:response to hydrogen peroxide; F:protein self-association; F:unfolded protein binding; P:protein complex oligomerization			no IPS match	no IPS match	no IPS match
EV_DN79700_c0_g5_i5	187-kDa microtubule-associated AIR9-like	5414	20	0	81.97	3	C:GO:0009524; C:GO:0009574; C:GO:0055028	C:phragmoplast; C:preprophase band; C:cortical microtubule			IPR013783 (G3DSA:2.60.40.GENE3D); PTHR45505 (PANTHER)	no GO terms	no GO terms
EV_DN79700_c0_g5_i8	187-kDa microtubule-associated AIR9-like	5509	20	0	81.94	3	C:GO:0009524; C:GO:0009574; C:GO:0055028	C:phragmoplast; C:preprophase band; C:cortical microtubule			IPR013783 (G3DSA:2.60.40.GENE3D); PTHR45505 (PANTHER)	no GO terms	no GO terms
EV_DN79700_c0_g5_i3	187-kDa microtubule-associated AIR9-like	5542	20	0	81.94	3	C:GO:0009524; C:GO:0009574; C:GO:0055028	C:phragmoplast; C:preprophase band; C:cortical microtubule			IPR013783 (G3DSA:2.60.40.GENE3D); PTHR45505 (PANTHER)	no GO terms	no GO terms
EV_DN79700_c0_g5_i7	187-kDa microtubule-associated protein AIR9	505	20	1.97e-13	67.18	3	F:GO:0003676; C:GO:0005886; C:GO:0009506	F:nucleic acid binding; C:plasma membrane; C:plasmodesma			no IPS match	no IPS match	no IPS match
EV_DN79700_c0_g5_i9	187-kDa microtubule-associated protein AIR9-like	2323	20	0	79.14	2	C:GO:0005886; C:GO:0009506	C:plasma membrane; C:plasmodesma			PTHR45505 (PANTHER)	no GO terms	no GO terms
EV_DN79198_c1_g7_i10	18S pre-ribosomal assembly protein gar2-related protein	300	20	2.3e-11	82.04	2	C:GO:0005886; P:GO:0009786	C:plasma membrane; P:regulation of asymmetric cell division			no IPS match	no IPS match	no IPS match
EV_DN79198_c1_g3_i1	18S pre-ribosomal assembly protein gar2-related protein	412	20	5.42e-15	82.84	2	C:GO:0005886; P:GO:0009786	C:plasma membrane; P:regulation of asymmetric cell division			mobidb-lite (MOBIDB_LITE); PTHR33914 (PANTHER); PTHR33914:SF2 (PANTHER)	no GO terms	no GO terms
EV_DN67930_c0_g1_i2	18S pre-ribosomal assembly protein gar2-related, putative isoform 2	1124	18	0.000273	64.29	2	C:GO:0005886; P:GO:0009786	C:plasma membrane; P:regulation of asymmetric cell division			mobidb-lite (MOBIDB_LITE); mobidb-lite (MOBIDB_LITE); mobidb-lite (MOBIDB_LITE); PTHR33914 (PANTHER); PTHR33914:SF2 (PANTHER)	no GO terms	no GO terms
EV_DN67930_c0_g1_i8	18S pre-ribosomal assembly protein gar2-related, putative isoform 2	1203	18	0.000311	64.29	2	C:GO:0005886; P:GO:0009786	C:plasma membrane; P:regulation of asymmetric cell division			mobidb-lite (MOBIDB_LITE); mobidb-lite (MOBIDB_LITE); mobidb-lite (MOBIDB_LITE); PTHR33914 (PANTHER); PTHR33914:SF2 (PANTHER)	no GO terms	no GO terms
EV_DN67930_c0_g1_i1	18S pre-ribosomal assembly protein gar2-related, putative isoform 2	1338	20	0.000808	62.02	2	C:GO:0005886; P:GO:0009786	C:plasma membrane; P:regulation of asymmetric cell division			mobidb-lite (MOBIDB_LITE); mobidb-lite (MOBIDB_LITE); mobidb-lite (MOBIDB_LITE); PTHR33914 (PANTHER)	no GO terms	no GO terms
EV_DN67930_c0_g1_i4	18S pre-ribosomal assembly protein gar2-related, putative isoform 2	1343	20	0.000814	62.02	2	C:GO:0005886; P:GO:0009786	C:plasma membrane; P:regulation of asymmetric cell division			mobidb-lite (MOBIDB_LITE); mobidb-lite (MOBIDB_LITE); mobidb-lite (MOBIDB_LITE); PTHR33914 (PANTHER)	no GO terms	no GO terms
EV_DN67930_c0_g1_i6	18S pre-ribosomal assembly protein gar2-related, putative isoform 2	1417	16	0.000418	64.11	2	C:GO:0005886; P:GO:0009786	C:plasma membrane; P:regulation of asymmetric cell division			mobidb-lite (MOBIDB_LITE); mobidb-lite (MOBIDB_LITE); mobidb-lite (MOBIDB_LITE); PTHR33914 (PANTHER); PTHR33914:SF2 (PANTHER)	no GO terms	no GO terms
EV_DN67930_c0_g1_i9	18S pre-ribosomal assembly protein gar2-related, putative isoform 2	1467	16	0.000442	64.11	2	C:GO:0005886; P:GO:0009786	C:plasma membrane; P:regulation of asymmetric cell division			mobidb-lite (MOBIDB_LITE); mobidb-lite (MOBIDB_LITE); mobidb-lite (MOBIDB_LITE); PTHR33914 (PANTHER); PTHR33914:SF2 (PANTHER)	no GO terms	no GO terms
EV_DN67930_c0_g1_i5	18S pre-ribosomal assembly protein gar2-related, putative isoform 2	1472	16	0.000445	64.11	2	C:GO:0005886; P:GO:0009786	C:plasma membrane; P:regulation of asymmetric cell division			mobidb-lite (MOBIDB_LITE); mobidb-lite (MOBIDB_LITE); mobidb-lite (MOBIDB_LITE); PTHR33914 (PANTHER); PTHR33914:SF2 (PANTHER)	no GO terms	no GO terms
EV_DN68864_c1_g1_i1	1923203AH protein	202	20	6.66e-17	80.44	3	C:GO:0005739; C:GO:0005960; P:GO:0019464	C:mitochondrion; C:glycine cleavage complex; P:glycine decarboxylation via glycine cleavage system			no IPS match	no IPS match	no IPS match
EV_DN73927_c2_g2_i1	1A family penicillin-binding protein	327	1	9.31561	61.29	3	F:GO:0008658; C:GO:0016020; C:GO:0016021	F:penicillin binding; C:membrane; C:integral component of membrane			no IPS match	no IPS match	no IPS match
EV_DN142643_c0_g1_i1	1-acylglycerol-3-phosphate acyltransferase	300	20	6.05e-12	61.47	1	F:GO:0003841	F:1-acylglycerol-3-phosphate O-acyltransferase activity	EC:2.3.1.51	1-acylglycerol-3-phosphate O-acyltransferase	PTHR10983:SF24 (PANTHER); PTHR10983 (PANTHER)	no GO terms	no GO terms
EV_DN62278_c0_g1_i1	1-acylglycerol-3-phosphate O-acyltransferase	478	20	8.34e-06	96.48	18	F:GO:0003824; F:GO:0003841; F:GO:0004623; C:GO:0005737; P:GO:0006508; P:GO:0006629; F:GO:0008233; P:GO:0008654; F:GO:0016298; F:GO:0016740; F:GO:0016746; F:GO:0016787; F:GO:0042171; F:GO:0052689; P:GO:0055088; P:GO:0055089; P:GO:0055091; P:GO:0070328	F:catalytic activity; F:1-acylglycerol-3-phosphate O-acyltransferase activity; F:phospholipase A2 activity; C:cytoplasm; P:proteolysis; P:lipid metabolic process; F:peptidase activity; P:phospholipid biosynthetic process; F:lipase activity; F:transferase activity; F:transferase activity, transferring acyl groups; F:hydrolase activity; F:lysophosphatidic acid acyltransferase activity; F:carboxylic…			no IPS match	no IPS match	no IPS match
EV_DN78785_c0_g8_i6	1-acylglycerophosphocholine O-acyltransferase 1-like	319	20	6.27e-07	68.82	3	C:GO:0016020; F:GO:0016747; P:GO:0044255	C:membrane; F:transferase activity, transferring acyl groups other than amino-acyl groups; P:cellular lipid metabolic process			no IPS match	no IPS match	no IPS match
EV_DN78785_c0_g8_i10	1-acylglycerophosphocholine O-acyltransferase 1-like	321	20	5.63e-10	68.17	2	F:GO:0016747; P:GO:0044255	F:transferase activity, transferring acyl groups other than amino-acyl groups; P:cellular lipid metabolic process			no IPS match	no IPS match	no IPS match
EV_DN41834_c1_g1_i1	1-acyl-sn-glycerol-3-phosphate acyltransferase	530	20	5.47e-34	77.81	2	C:GO:0016021; F:GO:0016746	C:integral component of membrane; F:transferase activity, transferring acyl groups			PR01217 (PRINTS); mobidb-lite (MOBIDB_LITE)	no GO terms	no GO terms
EV_DN108040_c0_g1_i1	1-acyl-sn-glycerol-3-phosphate acyltransferase	257	20	2.96e-22	59.93	5	C:GO:0005737; P:GO:0006072; P:GO:0006644; F:GO:0016616; F:GO:0016746	C:cytoplasm; P:glycerol-3-phosphate metabolic process; P:phospholipid metabolic process; F:oxidoreductase activity, acting on the CH-OH group of donors, NAD or NADP as acceptor; F:transferase activity, transferring acyl groups			mobidb-lite (MOBIDB_LITE)	no GO terms	no GO terms
EV_DN80193_c0_g1_i1	1-acyl-sn-glycerol-3-phosphate acyltransferase	257	20	1.27e-49	98	2	F:GO:0003841; C:GO:0016021	F:1-acylglycerol-3-phosphate O-acyltransferase activity; C:integral component of membrane	EC:2.3.1.51	1-acylglycerol-3-phosphate O-acyltransferase	IPR002123 (PFAM); PTHR10983 (PANTHER); PTHR10983:SF23 (PANTHER); cd07990 (CDD); SSF69593 (SUPERFAMILY)	P:GO:0008152; F:GO:0016746	P:metabolic process; F:transferase activity, transferring acyl groups
EV_DN131593_c0_g1_i1	1-acyl-sn-glycerol-3-phosphate acyltransferase	313	19	0.0130065	77.6	8	F:GO:0003841; F:GO:0004806; C:GO:0005783; P:GO:0006629; C:GO:0016020; C:GO:0016021; F:GO:0016740; F:GO:0016746	F:1-acylglycerol-3-phosphate O-acyltransferase activity; F:triglyceride lipase activity; C:endoplasmic reticulum; P:lipid metabolic process; C:membrane; C:integral component of membrane; F:transferase activity; F:transferase activity, transferring acyl groups			no IPS match	no IPS match	no IPS match
EV_DN71504_c0_g1_i1	1-acyl-sn-glycerol-3-phosphate acyltransferase 1, chloroplastic-like	1816	20	6.75e-28	88.31	7	F:GO:0003841; C:GO:0005783; P:GO:0006654; P:GO:0006655; P:GO:0009793; C:GO:0009941; C:GO:0016021	F:1-acylglycerol-3-phosphate O-acyltransferase activity; C:endoplasmic reticulum; P:phosphatidic acid biosynthetic process; P:phosphatidylglycerol biosynthetic process; P:embryo development ending in seed dormancy; C:chloroplast envelope; C:integral component of membrane	EC:2.3.1.51	1-acylglycerol-3-phosphate O-acyltransferase	no IPS match	no IPS match	no IPS match
EV_DN70781_c0_g1_i1	1-acyl-sn-glycerol-3-phosphate acyltransferase 2-like	799	20	8.09e-59	93.02	6	F:GO:0003841; F:GO:0005515; C:GO:0005789; P:GO:0007275; C:GO:0016021; P:GO:0016024	F:1-acylglycerol-3-phosphate O-acyltransferase activity; F:protein binding; C:endoplasmic reticulum membrane; P:multicellular organism development; C:integral component of membrane; P:CDP-diacylglycerol biosynthetic process	EC:2.3.1.51	1-acylglycerol-3-phosphate O-acyltransferase	IPR002123 (PFAM); PTHR10983 (PANTHER); PTHR10983:SF23 (PANTHER); cd07990 (CDD); SSF69593 (SUPERFAMILY)	P:GO:0008152; F:GO:0016746	P:metabolic process; F:transferase activity, transferring acyl groups
EV_DN70781_c0_g1_i3	1-acyl-sn-glycerol-3-phosphate acyltransferase 2-like	897	20	1.04e-53	75.11	5	F:GO:0003841; F:GO:0005515; C:GO:0005783; P:GO:0008654; C:GO:0016021	F:1-acylglycerol-3-phosphate O-acyltransferase activity; F:protein binding; C:endoplasmic reticulum; P:phospholipid biosynthetic process; C:integral component of membrane	EC:2.3.1.51	1-acylglycerol-3-phosphate O-acyltransferase	IPR002123 (PFAM); PTHR10983 (PANTHER); PTHR10983:SF23 (PANTHER); SSF69593 (SUPERFAMILY)	P:GO:0008152; F:GO:0016746	P:metabolic process; F:transferase activity, transferring acyl groups
EV_DN70781_c0_g1_i4	1-acyl-sn-glycerol-3-phosphate acyltransferase 2-like	1756	20	1.53e-07	88.28	6	F:GO:0003841; P:GO:0008152; C:GO:0016020; C:GO:0016021; F:GO:0016740; F:GO:0016746	F:1-acylglycerol-3-phosphate O-acyltransferase activity; P:metabolic process; C:membrane; C:integral component of membrane; F:transferase activity; F:transferase activity, transferring acyl groups			PTHR10983:SF23 (PANTHER); PTHR10983 (PANTHER)	no GO terms	no GO terms
EV_DN77975_c0_g4_i2	1-acyl-sn-glycerol-3-phosphate acyltransferase 4	1705	20	1.24e-79	85.48	4	C:GO:0005783; C:GO:0016021; F:GO:0016746; P:GO:0036149	C:endoplasmic reticulum; C:integral component of membrane; F:transferase activity, transferring acyl groups; P:phosphatidylinositol acyl-chain remodeling			IPR002123 (SMART); IPR002123 (PFAM); PTHR10983 (PANTHER); PTHR10983:SF25 (PANTHER); cd07990 (CDD); SSF69593 (SUPERFAMILY)	P:GO:0008152; F:GO:0016746	P:metabolic process; F:transferase activity, transferring acyl groups
EV_DN71504_c0_g1_i6	1-acyl-sn-glycerol-3-phosphate acyltransferase chloroplastic	2228	20	3.99e-51	92.06	5	F:GO:0003841; P:GO:0006655; P:GO:0009793; C:GO:0009941; C:GO:0016021	F:1-acylglycerol-3-phosphate O-acyltransferase activity; P:phosphatidylglycerol biosynthetic process; P:embryo development ending in seed dormancy; C:chloroplast envelope; C:integral component of membrane	EC:2.3.1.51	1-acylglycerol-3-phosphate O-acyltransferase	no IPS match	no IPS match	no IPS match
EV_DN71504_c0_g1_i2	1-acyl-sn-glycerol-3-phosphate acyltransferase chloroplastic	2387	20	5.68e-142	84.31	5	F:GO:0003841; P:GO:0006655; P:GO:0009793; C:GO:0009941; C:GO:0016021	F:1-acylglycerol-3-phosphate O-acyltransferase activity; P:phosphatidylglycerol biosynthetic process; P:embryo development ending in seed dormancy; C:chloroplast envelope; C:integral component of membrane	EC:2.3.1.51	1-acylglycerol-3-phosphate O-acyltransferase	IPR002123 (SMART); IPR002123 (PFAM); IPR004552 (TIGRFAM); PTHR10434:SF11 (PANTHER); PTHR10434 (PANTHER); cd07989 (CDD); SSF69593 (SUPERFAMILY)	F:GO:0003841; P:GO:0008152; P:GO:0008654; C:GO:0016020; F:GO:0016746	F:1-acylglycerol-3-phosphate O-acyltransferase activity; P:metabolic process; P:phospholipid biosynthetic process; C:membrane; F:transferase activity, transferring acyl groups
EV_DN71504_c0_g1_i3	1-acyl-sn-glycerol-3-phosphate acyltransferase chloroplastic	3204	20	1.15e-131	87.65	5	F:GO:0003841; P:GO:0006655; P:GO:0009793; C:GO:0009941; C:GO:0016021	F:1-acylglycerol-3-phosphate O-acyltransferase activity; P:phosphatidylglycerol biosynthetic process; P:embryo development ending in seed dormancy; C:chloroplast envelope; C:integral component of membrane	EC:2.3.1.51	1-acylglycerol-3-phosphate O-acyltransferase	IPR002123 (SMART); IPR004552 (TIGRFAM); IPR002123 (PFAM); PTHR10434:SF11 (PANTHER); PTHR10434 (PANTHER); cd07989 (CDD); SSF69593 (SUPERFAMILY)	F:GO:0003841; P:GO:0008152; P:GO:0008654; C:GO:0016020; F:GO:0016746	F:1-acylglycerol-3-phosphate O-acyltransferase activity; P:metabolic process; P:phospholipid biosynthetic process; C:membrane; F:transferase activity, transferring acyl groups
EV_DN71504_c0_g1_i4	1-acyl-sn-glycerol-3-phosphate acyltransferase chloroplastic	3982	20	1.56e-129	87.65	5	F:GO:0003841; P:GO:0006655; P:GO:0009793; C:GO:0009941; C:GO:0016021	F:1-acylglycerol-3-phosphate O-acyltransferase activity; P:phosphatidylglycerol biosynthetic process; P:embryo development ending in seed dormancy; C:chloroplast envelope; C:integral component of membrane	EC:2.3.1.51	1-acylglycerol-3-phosphate O-acyltransferase	IPR002123 (SMART); IPR004552 (TIGRFAM); IPR002123 (PFAM); PTHR10434:SF11 (PANTHER); PTHR10434 (PANTHER); cd07989 (CDD); SSF69593 (SUPERFAMILY)	F:GO:0003841; P:GO:0008152; P:GO:0008654; C:GO:0016020; F:GO:0016746	F:1-acylglycerol-3-phosphate O-acyltransferase activity; P:metabolic process; P:phospholipid biosynthetic process; C:membrane; F:transferase activity, transferring acyl groups
EV_DN123385_c0_g1_i1	1-acyl-sn-glycerol-3-phosphate acyltransferase gamma	361	20	1.28e-28	63.71	1	F:GO:0016746	F:transferase activity, transferring acyl groups			IPR002123 (SMART); IPR002123 (PFAM); PTHR10983 (PANTHER); PTHR10983:SF24 (PANTHER); cd07990 (CDD); SSF69593 (SUPERFAMILY)	P:GO:0008152; F:GO:0016746	P:metabolic process; F:transferase activity, transferring acyl groups
EV_DN70781_c0_g1_i2	1-acyl-sn-glycerol-3-phosphate acyltransferase PLS1	2416	20	8.93e-80	91.44	3	F:GO:0003841; C:GO:0016021; P:GO:0016024	F:1-acylglycerol-3-phosphate O-acyltransferase activity; C:integral component of membrane; P:CDP-diacylglycerol biosynthetic process	EC:2.3.1.51	1-acylglycerol-3-phosphate O-acyltransferase	IPR002123 (SMART); IPR002123 (PFAM); PTHR10983:SF23 (PANTHER); PTHR10983 (PANTHER); cd07990 (CDD)	P:GO:0008152; F:GO:0016746	P:metabolic process; F:transferase activity, transferring acyl groups
EV_DN44644_c1_g1_i1	1-aminocyclopropane-1-carboxylate deaminase	361	3	0.468484	52.57	3	F:GO:0008430; F:GO:0008660; F:GO:0016787	F:selenium binding; F:1-aminocyclopropane-1-carboxylate deaminase activity; F:hydrolase activity			no IPS match	no IPS match	no IPS match
EV_DN19374_c0_g1_i1	1-aminocyclopropane-1-carboxylate deaminase	390	14	0.000176	77.3	8	C:GO:0000790; F:GO:0003899; C:GO:0005666; P:GO:0006383; F:GO:0008660; C:GO:0016020; C:GO:0016021; F:GO:0016787	C:nuclear chromatin; F:DNA-directed 5'-3' RNA polymerase activity; C:RNA polymerase III complex; P:transcription by RNA polymerase III; F:1-aminocyclopropane-1-carboxylate deaminase activity; C:membrane; C:integral component of membrane; F:hydrolase activity			no IPS match	no IPS match	no IPS match
EV_DN78629_c0_g4_i1	1-aminocyclopropane-1-carboxylate oxidase	482	20	4.43e-50	98.44	7	P:GO:0009693; F:GO:0009815; P:GO:0009835; F:GO:0031418; F:GO:0046872; F:GO:0051213; P:GO:0055114	P:ethylene biosynthetic process; F:1-aminocyclopropane-1-carboxylate oxidase activity; P:fruit ripening; F:L-ascorbic acid binding; F:metal ion binding; F:dioxygenase activity; P:oxidation-reduction process	EC:1.14.17.4	Aminocyclopropanecarboxylate oxidase	IPR027443 (G3DSA:2.60.120.GENE3D); IPR005123 (PFAM); PTHR10209:SF383 (PANTHER); PTHR10209 (PANTHER); IPR005123 (PROSITE_PROFILES); SSF51197 (SUPERFAMILY)	F:GO:0016491; P:GO:0055114	F:oxidoreductase activity; P:oxidation-reduction process
EV_DN70534_c0_g1_i1	1-aminocyclopropane-1-carboxylate oxidase	1319	20	6.53e-160	86.03	13	P:GO:0009620; P:GO:0009651; P:GO:0009693; P:GO:0009727; P:GO:0009735; F:GO:0009815; P:GO:0010030; F:GO:0046872; F:GO:0051213; P:GO:0055114; P:GO:0071281; P:GO:0071398; P:GO:0071732	P:response to fungus; P:response to salt stress; P:ethylene biosynthetic process; P:detection of ethylene stimulus; P:response to cytokinin; F:1-aminocyclopropane-1-carboxylate oxidase activity; P:positive regulation of seed germination; F:metal ion binding; F:dioxygenase activity; P:oxidation-reduction process; P:cellular response to iron ion; P:cellular response to fatty acid; P:cellular respon…	EC:1.14.17.4	Aminocyclopropanecarboxylate oxidase	IPR026992 (PFAM); IPR005123 (PFAM); IPR027443 (G3DSA:2.60.120.GENE3D); PTHR10209:SF179 (PANTHER); PTHR10209 (PANTHER); IPR005123 (PROSITE_PROFILES); SSF51197 (SUPERFAMILY)	F:GO:0016491; P:GO:0055114	F:oxidoreductase activity; P:oxidation-reduction process
EV_DN70534_c0_g1_i2	1-aminocyclopropane-1-carboxylate oxidase	1334	20	7.82e-160	86.03	13	P:GO:0009620; P:GO:0009651; P:GO:0009693; P:GO:0009727; P:GO:0009735; F:GO:0009815; P:GO:0010030; F:GO:0046872; F:GO:0051213; P:GO:0055114; P:GO:0071281; P:GO:0071398; P:GO:0071732	P:response to fungus; P:response to salt stress; P:ethylene biosynthetic process; P:detection of ethylene stimulus; P:response to cytokinin; F:1-aminocyclopropane-1-carboxylate oxidase activity; P:positive regulation of seed germination; F:metal ion binding; F:dioxygenase activity; P:oxidation-reduction process; P:cellular response to iron ion; P:cellular response to fatty acid; P:cellular respon…	EC:1.14.17.4	Aminocyclopropanecarboxylate oxidase	IPR026992 (PFAM); IPR005123 (PFAM); IPR027443 (G3DSA:2.60.120.GENE3D); PTHR10209:SF179 (PANTHER); PTHR10209 (PANTHER); IPR005123 (PROSITE_PROFILES); SSF51197 (SUPERFAMILY)	F:GO:0016491; P:GO:0055114	F:oxidoreductase activity; P:oxidation-reduction process
EV_DN1809_c0_g1_i1	1-aminocyclopropane-1-carboxylate oxidase	816	20	1.5e-119	77.18	5	F:GO:0046872; F:GO:0051213; P:GO:0055114; F:GO:0120091; P:GO:2000022	F:metal ion binding; F:dioxygenase activity; P:oxidation-reduction process; F:jasmonic acid hydrolase; P:regulation of jasmonic acid mediated signaling pathway			IPR005123 (PFAM); IPR027443 (G3DSA:2.60.120.GENE3D); PTHR10209 (PANTHER); PTHR10209:SF134 (PANTHER); IPR005123 (PROSITE_PROFILES); SSF51197 (SUPERFAMILY)	F:GO:0016491; P:GO:0055114	F:oxidoreductase activity; P:oxidation-reduction process
EV_DN78629_c0_g1_i1	1-aminocyclopropane-1-carboxylate oxidase	387	20	3.24e-63	94.34	13	F:GO:0005507; P:GO:0009620; P:GO:0009651; P:GO:0009693; P:GO:0009727; P:GO:0009735; F:GO:0009815; P:GO:0010030; F:GO:0051213; P:GO:0055114; P:GO:0071281; P:GO:0071398; P:GO:0071732	F:copper ion binding; P:response to fungus; P:response to salt stress; P:ethylene biosynthetic process; P:detection of ethylene stimulus; P:response to cytokinin; F:1-aminocyclopropane-1-carboxylate oxidase activity; P:positive regulation of seed germination; F:dioxygenase activity; P:oxidation-reduction process; P:cellular response to iron ion; P:cellular response to fatty acid; P:cellular respo…	EC:1.14.17.4	Aminocyclopropanecarboxylate oxidase	IPR027443 (G3DSA:2.60.120.GENE3D); IPR005123 (PFAM); PTHR10209 (PANTHER); PTHR10209:SF383 (PANTHER); IPR005123 (PROSITE_PROFILES); SSF51197 (SUPERFAMILY)	F:GO:0016491; P:GO:0055114	F:oxidoreductase activity; P:oxidation-reduction process
EV_DN78629_c0_g10_i1	1-aminocyclopropane-1-carboxylate oxidase	440	20	2.59e-50	98.44	7	P:GO:0009693; F:GO:0009815; P:GO:0009835; F:GO:0031418; F:GO:0046872; F:GO:0051213; P:GO:0055114	P:ethylene biosynthetic process; F:1-aminocyclopropane-1-carboxylate oxidase activity; P:fruit ripening; F:L-ascorbic acid binding; F:metal ion binding; F:dioxygenase activity; P:oxidation-reduction process	EC:1.14.17.4	Aminocyclopropanecarboxylate oxidase	IPR027443 (G3DSA:2.60.120.GENE3D); IPR005123 (PFAM); PTHR10209:SF383 (PANTHER); PTHR10209 (PANTHER); IPR005123 (PROSITE_PROFILES); SSF51197 (SUPERFAMILY)	F:GO:0016491; P:GO:0055114	F:oxidoreductase activity; P:oxidation-reduction process
EV_DN78629_c0_g11_i2	1-aminocyclopropane-1-carboxylate oxidase	456	20	2.93e-10	98.32	3	F:GO:0009815; F:GO:0046872; P:GO:0055114	F:1-aminocyclopropane-1-carboxylate oxidase activity; F:metal ion binding; P:oxidation-reduction process	EC:1.14.17.4	Aminocyclopropanecarboxylate oxidase	no IPS match	no IPS match	no IPS match
EV_DN71953_c2_g2_i7	1-aminocyclopropane-1-carboxylate oxidase	576	20	1.06e-18	70.47	2	C:GO:0005737; F:GO:0016706	C:cytoplasm; F:2-oxoglutarate-dependent dioxygenase activity	EC:1.14.11	Acting on paired donors, with incorporation or reduction of molecular oxygen. The oxygen incorporated need not be derived from O(2)	no IPS match	no IPS match	no IPS match
EV_DN72459_c0_g1_i1	1-aminocyclopropane-1-carboxylate oxidase	2134	20	2.25e-133	80.05	3	F:GO:0016491; F:GO:0046872; P:GO:0055114	F:oxidoreductase activity; F:metal ion binding; P:oxidation-reduction process			IPR005123 (PFAM); IPR027443 (G3DSA:2.60.120.GENE3D); PTHR10209 (PANTHER); PTHR10209:SF230 (PANTHER); IPR005123 (PROSITE_PROFILES); SSF51197 (SUPERFAMILY)	F:GO:0016491; P:GO:0055114	F:oxidoreductase activity; P:oxidation-reduction process
EV_DN70534_c0_g2_i1	1-aminocyclopropane-1-carboxylate oxidase 3	270	20	4.48e-28	89.79	3	F:GO:0046872; F:GO:0051213; P:GO:0055114	F:metal ion binding; F:dioxygenase activity; P:oxidation-reduction process			IPR027443 (G3DSA:2.60.120.GENE3D); IPR026992 (PFAM); PTHR10209 (PANTHER); PTHR10209:SF179 (PANTHER); SSF51197 (SUPERFAMILY)	no GO terms	no GO terms
EV_DN71953_c2_g2_i3	1-aminocyclopropane-1-carboxylate oxidase homolog 1-like	1024	20	1.3e-68	63.92	2	P:GO:0008152; F:GO:0016491	P:metabolic process; F:oxidoreductase activity			IPR026992 (PFAM); IPR005123 (PFAM); IPR027443 (G3DSA:2.60.120.GENE3D); PTHR10209:SF122 (PANTHER); PTHR10209 (PANTHER); IPR005123 (PROSITE_PROFILES); SSF51197 (SUPERFAMILY)	F:GO:0016491; P:GO:0055114	F:oxidoreductase activity; P:oxidation-reduction process
EV_DN71953_c2_g2_i2	1-aminocyclopropane-1-carboxylate oxidase homolog 1-like	1447	20	1.05e-90	63.5	1	F:GO:0016491	F:oxidoreductase activity			IPR027443 (G3DSA:2.60.120.GENE3D); IPR005123 (PFAM); PTHR10209 (PANTHER); PTHR10209:SF122 (PANTHER); IPR005123 (PROSITE_PROFILES); SSF51197 (SUPERFAMILY)	F:GO:0016491; P:GO:0055114	F:oxidoreductase activity; P:oxidation-reduction process
EV_DN76716_c1_g4_i4	1-aminocyclopropane-1-carboxylate oxidase homolog 1-like	1468	20	5e-55	74.44	3	P:GO:0010439; F:GO:0043167; F:GO:0051213	P:regulation of glucosinolate biosynthetic process; F:ion binding; F:dioxygenase activity			IPR026992 (PFAM); IPR027443 (G3DSA:2.60.120.GENE3D); PTHR10209:SF122 (PANTHER); PTHR10209 (PANTHER); SSF51197 (SUPERFAMILY)	no GO terms	no GO terms
EV_DN71953_c2_g2_i6	1-aminocyclopropane-1-carboxylate oxidase homolog 1-like	1477	20	1.41e-90	63.5	1	F:GO:0016491	F:oxidoreductase activity			IPR027443 (G3DSA:2.60.120.GENE3D); IPR005123 (PFAM); PTHR10209 (PANTHER); PTHR10209:SF122 (PANTHER); IPR005123 (PROSITE_PROFILES); SSF51197 (SUPERFAMILY)	F:GO:0016491; P:GO:0055114	F:oxidoreductase activity; P:oxidation-reduction process
EV_DN71953_c2_g2_i8	1-aminocyclopropane-1-carboxylate oxidase homolog 1-like	1695	20	4.3e-67	62.43	1	F:GO:0051213	F:dioxygenase activity			IPR005123 (PFAM); IPR027443 (G3DSA:2.60.120.GENE3D); PTHR10209:SF122 (PANTHER); PTHR10209 (PANTHER); IPR005123 (PROSITE_PROFILES); SSF51197 (SUPERFAMILY)	F:GO:0016491; P:GO:0055114	F:oxidoreductase activity; P:oxidation-reduction process
EV_DN76716_c1_g1_i6	1-aminocyclopropane-1-carboxylate oxidase homolog 1-like	819	20	1.06e-110	81.4	4	P:GO:0010439; F:GO:0046872; F:GO:0050590; P:GO:0055114	P:regulation of glucosinolate biosynthetic process; F:metal ion binding; F:desacetoxyvindoline 4-hydroxylase activity; P:oxidation-reduction process	EC:1.14.11; EC:1.14.11.20	Acting on paired donors, with incorporation or reduction of molecular oxygen. The oxygen incorporated need not be derived from O(2); Deacetoxyvindoline 4-hydroxylase	IPR027443 (G3DSA:2.60.120.GENE3D); IPR005123 (PFAM); PTHR10209:SF122 (PANTHER); PTHR10209 (PANTHER); IPR005123 (PROSITE_PROFILES); SSF51197 (SUPERFAMILY)	F:GO:0016491; P:GO:0055114	F:oxidoreductase activity; P:oxidation-reduction process
EV_DN76716_c1_g1_i2	1-aminocyclopropane-1-carboxylate oxidase homolog 1-like	846	20	2.7e-92	82.22	4	P:GO:0010439; F:GO:0046872; F:GO:0051213; P:GO:0055114	P:regulation of glucosinolate biosynthetic process; F:metal ion binding; F:dioxygenase activity; P:oxidation-reduction process			IPR027443 (G3DSA:2.60.120.GENE3D); IPR005123 (PFAM); PTHR10209:SF122 (PANTHER); PTHR10209 (PANTHER); IPR005123 (PROSITE_PROFILES); SSF51197 (SUPERFAMILY)	F:GO:0016491; P:GO:0055114	F:oxidoreductase activity; P:oxidation-reduction process
EV_DN71953_c2_g2_i4	1-aminocyclopropane-1-carboxylate oxidase homolog 1-like	927	20	8.57e-38	60.17	1	F:GO:0016491	F:oxidoreductase activity			IPR027443 (G3DSA:2.60.120.GENE3D); IPR026992 (PFAM); mobidb-lite (MOBIDB_LITE); PTHR10209 (PANTHER); PTHR10209:SF122 (PANTHER); SSF51197 (SUPERFAMILY)	no GO terms	no GO terms
EV_DN76716_c1_g1_i7	1-aminocyclopropane-1-carboxylate oxidase homolog 1-like	945	20	1.6e-92	82.89	4	P:GO:0010439; F:GO:0046872; F:GO:0051213; P:GO:0055114	P:regulation of glucosinolate biosynthetic process; F:metal ion binding; F:dioxygenase activity; P:oxidation-reduction process			IPR027443 (G3DSA:2.60.120.GENE3D); IPR005123 (PFAM); PTHR10209:SF122 (PANTHER); PTHR10209 (PANTHER); IPR005123 (PROSITE_PROFILES); SSF51197 (SUPERFAMILY)	F:GO:0016491; P:GO:0055114	F:oxidoreductase activity; P:oxidation-reduction process
EV_DN76716_c1_g1_i10	1-aminocyclopropane-1-carboxylate oxidase homolog 1-like	953	20	1.78e-92	82.89	4	P:GO:0010439; F:GO:0046872; F:GO:0051213; P:GO:0055114	P:regulation of glucosinolate biosynthetic process; F:metal ion binding; F:dioxygenase activity; P:oxidation-reduction process			IPR027443 (G3DSA:2.60.120.GENE3D); IPR005123 (PFAM); PTHR10209:SF122 (PANTHER); PTHR10209 (PANTHER); IPR005123 (PROSITE_PROFILES); SSF51197 (SUPERFAMILY)	F:GO:0016491; P:GO:0055114	F:oxidoreductase activity; P:oxidation-reduction process
EV_DN68916_c0_g1_i3	1-aminocyclopropane-1-carboxylate oxidase homolog 1-like	1132	20	1.1e-99	65.41	2	P:GO:0008152; F:GO:0016491	P:metabolic process; F:oxidoreductase activity			IPR026992 (PFAM); IPR027443 (G3DSA:2.60.120.GENE3D); PTHR10209:SF255 (PANTHER); PTHR10209 (PANTHER); PS51257 (PROSITE_PROFILES); SSF51197 (SUPERFAMILY)	no GO terms	no GO terms
EV_DN68916_c0_g1_i1	1-aminocyclopropane-1-carboxylate oxidase homolog 1-like	1236	20	4.47e-156	76.11	3	F:GO:0046872; F:GO:0051213; P:GO:0055114	F:metal ion binding; F:dioxygenase activity; P:oxidation-reduction process			IPR026992 (PFAM); IPR027443 (G3DSA:2.60.120.GENE3D); IPR005123 (PFAM); PTHR10209:SF255 (PANTHER); PTHR10209 (PANTHER); IPR005123 (PROSITE_PROFILES); PS51257 (PROSITE_PROFILES); SSF51197 (SUPERFAMILY)	F:GO:0016491; P:GO:0055114	F:oxidoreductase activity; P:oxidation-reduction process
EV_DN76716_c1_g5_i1	1-aminocyclopropane-1-carboxylate oxidase homolog 1-like	216	20	1.42e-21	72.59	3	F:GO:0016491; F:GO:0046872; P:GO:0055114	F:oxidoreductase activity; F:metal ion binding; P:oxidation-reduction process			IPR027443 (G3DSA:2.60.120.GENE3D); IPR026992 (PFAM); PTHR10209 (PANTHER); PTHR10209:SF122 (PANTHER); SSF51197 (SUPERFAMILY)	no GO terms	no GO terms
EV_DN75992_c0_g2_i6	1-aminocyclopropane-1-carboxylate oxidase homolog 1-like	256	20	3.76e-05	83.75	16	F:GO:0005507; P:GO:0009620; P:GO:0009651; P:GO:0009693; P:GO:0009727; P:GO:0009735; F:GO:0009815; P:GO:0010030; F:GO:0016491; F:GO:0046872; F:GO:0050590; F:GO:0051213; P:GO:0055114; P:GO:0071281; P:GO:0071398; P:GO:0071732	F:copper ion binding; P:response to fungus; P:response to salt stress; P:ethylene biosynthetic process; P:detection of ethylene stimulus; P:response to cytokinin; F:1-aminocyclopropane-1-carboxylate oxidase activity; P:positive regulation of seed germination; F:oxidoreductase activity; F:metal ion binding; F:desacetoxyvindoline 4-hydroxylase activity; F:dioxygenase activity; P:oxidation-reduction…			no IPS match	no IPS match	no IPS match
EV_DN139770_c0_g1_i1	1-aminocyclopropane-1-carboxylate oxidase homolog 1-like	284	20	2.46e-24	73.2	2	P:GO:0010439; F:GO:0051213	P:regulation of glucosinolate biosynthetic process; F:dioxygenase activity			mobidb-lite (MOBIDB_LITE)	no GO terms	no GO terms
EV_DN76716_c1_g4_i2	1-aminocyclopropane-1-carboxylate oxidase homolog 1-like	333	20	1.1e-13	49.98	6	F:GO:0016491; F:GO:0045431; F:GO:0046872; F:GO:0050590; P:GO:0051555; P:GO:0055114	F:oxidoreductase activity; F:flavonol synthase activity; F:metal ion binding; F:desacetoxyvindoline 4-hydroxylase activity; P:flavonol biosynthetic process; P:oxidation-reduction process			IPR026992 (PFAM); IPR027443 (G3DSA:2.60.120.GENE3D); SSF51197 (SUPERFAMILY)	no GO terms	no GO terms
EV_DN68916_c0_g1_i2	1-aminocyclopropane-1-carboxylate oxidase homolog 1-like	2256	20	1.01e-105	86.82	3	F:GO:0046872; F:GO:0051213; P:GO:0055114	F:metal ion binding; F:dioxygenase activity; P:oxidation-reduction process			IPR027443 (G3DSA:2.60.120.GENE3D); IPR005123 (PFAM); PTHR10209 (PANTHER); PTHR10209:SF255 (PANTHER); IPR005123 (PROSITE_PROFILES); SSF51197 (SUPERFAMILY)	F:GO:0016491; P:GO:0055114	F:oxidoreductase activity; P:oxidation-reduction process
EV_DN68916_c0_g1_i5	1-aminocyclopropane-1-carboxylate oxidase homolog 1-like	2559	20	1.7e-112	74.81	1	F:GO:0016491	F:oxidoreductase activity			IPR026992 (PFAM); IPR027443 (G3DSA:2.60.120.GENE3D); IPR005123 (PFAM); PTHR10209:SF255 (PANTHER); PTHR10209 (PANTHER); PS51257 (PROSITE_PROFILES); IPR005123 (PROSITE_PROFILES); SSF51197 (SUPERFAMILY)	F:GO:0016491; P:GO:0055114	F:oxidoreductase activity; P:oxidation-reduction process
EV_DN68916_c0_g1_i4	1-aminocyclopropane-1-carboxylate oxidase homolog 1-like	2571	20	1.87e-112	74.81	1	F:GO:0016491	F:oxidoreductase activity			IPR026992 (PFAM); IPR027443 (G3DSA:2.60.120.GENE3D); IPR005123 (PFAM); PTHR10209:SF255 (PANTHER); PTHR10209 (PANTHER); PS51257 (PROSITE_PROFILES); IPR005123 (PROSITE_PROFILES); SSF51197 (SUPERFAMILY)	F:GO:0016491; P:GO:0055114	F:oxidoreductase activity; P:oxidation-reduction process
EV_DN75992_c0_g2_i1	1-aminocyclopropane-1-carboxylate oxidase homolog 1-like	3269	20	1.44e-103	70.71	4	F:GO:0016491; F:GO:0046872; F:GO:0051213; P:GO:0055114	F:oxidoreductase activity; F:metal ion binding; F:dioxygenase activity; P:oxidation-reduction process			IPR027443 (G3DSA:2.60.120.GENE3D); IPR005123 (PFAM); PTHR10209 (PANTHER); PTHR10209:SF122 (PANTHER); IPR005123 (PROSITE_PROFILES); SSF51197 (SUPERFAMILY)	F:GO:0016491; P:GO:0055114	F:oxidoreductase activity; P:oxidation-reduction process
EV_DN75992_c0_g2_i5	1-aminocyclopropane-1-carboxylate oxidase homolog 1-like	3342	20	5.84e-133	72.67	3	F:GO:0016491; F:GO:0046872; P:GO:0055114	F:oxidoreductase activity; F:metal ion binding; P:oxidation-reduction process			IPR005123 (PFAM); IPR027443 (G3DSA:2.60.120.GENE3D); IPR026992 (PFAM); PTHR10209:SF122 (PANTHER); PTHR10209 (PANTHER); IPR005123 (PROSITE_PROFILES); SSF51197 (SUPERFAMILY)	F:GO:0016491; P:GO:0055114	F:oxidoreductase activity; P:oxidation-reduction process
EV_DN19872_c0_g1_i1	1-aminocyclopropane-1-carboxylate oxidase-like	949	20	6.51e-101	77.56	3	F:GO:0046872; F:GO:0051213; P:GO:0055114	F:metal ion binding; F:dioxygenase activity; P:oxidation-reduction process			IPR027443 (G3DSA:2.60.120.GENE3D); IPR005123 (PFAM); PTHR10209:SF214 (PANTHER); PTHR10209 (PANTHER); IPR005123 (PROSITE_PROFILES); SSF51197 (SUPERFAMILY)	F:GO:0016491; P:GO:0055114	F:oxidoreductase activity; P:oxidation-reduction process
EV_DN71953_c2_g2_i5	1-aminocyclopropane-1-carboxylate oxidase-like protein	1330	20	1.59e-93	64.78	2	P:GO:0008152; F:GO:0016491	P:metabolic process; F:oxidoreductase activity			IPR026992 (PFAM); IPR027443 (G3DSA:2.60.120.GENE3D); IPR005123 (PFAM); PTHR10209:SF122 (PANTHER); PTHR10209 (PANTHER); IPR005123 (PROSITE_PROFILES); SSF51197 (SUPERFAMILY)	F:GO:0016491; P:GO:0055114	F:oxidoreductase activity; P:oxidation-reduction process
EV_DN64821_c0_g1_i2	1-aminocyclopropane-1-carboxylate synthase	634	20	1.62e-83	87.71	3	F:GO:0016847; F:GO:0030170; P:GO:0042218	F:1-aminocyclopropane-1-carboxylate synthase activity; F:pyridoxal phosphate binding; P:1-aminocyclopropane-1-carboxylate biosynthetic process	EC:4.4.1.14	1-aminocyclopropane-1-carboxylate synthase	PR00753 (PRINTS); IPR015421 (G3DSA:3.40.640.GENE3D); IPR015422 (G3DSA:3.90.1150.GENE3D); IPR004839 (PFAM); PTHR43795 (PANTHER); PTHR43795:SF25 (PANTHER); IPR015424 (SUPERFAMILY)	F:GO:0003824; P:GO:0009058; F:GO:0030170	F:catalytic activity; P:biosynthetic process; F:pyridoxal phosphate binding
EV_DN64821_c0_g1_i1	1-aminocyclopropane-1-carboxylate synthase	1847	20	0	79.18	3	F:GO:0016847; F:GO:0030170; P:GO:0042218	F:1-aminocyclopropane-1-carboxylate synthase activity; F:pyridoxal phosphate binding; P:1-aminocyclopropane-1-carboxylate biosynthetic process	EC:4.4.1.14	1-aminocyclopropane-1-carboxylate synthase	PR00753 (PRINTS); IPR015421 (G3DSA:3.40.640.GENE3D); IPR004839 (PFAM); IPR015422 (G3DSA:3.90.1150.GENE3D); PTHR43795:SF25 (PANTHER); PTHR43795 (PANTHER); cd00609 (CDD); IPR015424 (SUPERFAMILY)	F:GO:0003824; P:GO:0009058; F:GO:0030170	F:catalytic activity; P:biosynthetic process; F:pyridoxal phosphate binding
EV_DN175732_c0_g1_i1	1-aminocyclopropane-1-carboxylate synthase 3-like	385	20	2.02e-64	84.56	5	P:GO:0009693; P:GO:0009835; F:GO:0016847; F:GO:0030170; P:GO:0042218	P:ethylene biosynthetic process; P:fruit ripening; F:1-aminocyclopropane-1-carboxylate synthase activity; F:pyridoxal phosphate binding; P:1-aminocyclopropane-1-carboxylate biosynthetic process	EC:4.4.1.14	1-aminocyclopropane-1-carboxylate synthase	IPR004839 (PFAM); IPR015422 (G3DSA:3.90.1150.GENE3D); PTHR43795:SF10 (PANTHER); PTHR43795 (PANTHER); IPR015424 (SUPERFAMILY)	F:GO:0003824; P:GO:0009058; F:GO:0030170	F:catalytic activity; P:biosynthetic process; F:pyridoxal phosphate binding
EV_DN79773_c3_g17_i4	1-Cys peroxiredoxin	307	13	1.49415	49.89	26	F:GO:0003824; F:GO:0004368; F:GO:0004402; F:GO:0004601; C:GO:0005737; C:GO:0005794; P:GO:0006072; P:GO:0006508; F:GO:0008233; F:GO:0008484; C:GO:0009331; C:GO:0016020; C:GO:0016021; F:GO:0016209; F:GO:0016413; F:GO:0016491; P:GO:0016573; F:GO:0016740; F:GO:0016746; F:GO:0016787; F:GO:0043890; P:GO:0045454; F:GO:0046872; F:GO:0051920; P:GO:0055114; P:GO:0098869	F:catalytic activity; F:glycerol-3-phosphate dehydrogenase (quinone) activity; F:histone acetyltransferase activity; F:peroxidase activity; C:cytoplasm; C:Golgi apparatus; P:glycerol-3-phosphate metabolic process; P:proteolysis; F:peptidase activity; F:sulfuric ester hydrolase activity; C:glycerol-3-phosphate dehydrogenase complex; C:membrane; C:integral component of membrane; F:antioxidant activ…			mobidb-lite (MOBIDB_LITE)	no GO terms	no GO terms
EV_DN64305_c0_g1_i4	1-Cys peroxiredoxin PER1	740	20	3.44e-79	88.93	10	F:GO:0004601; C:GO:0005634; C:GO:0005829; P:GO:0034599; P:GO:0042744; P:GO:0045454; P:GO:0050832; F:GO:0051920; P:GO:0055114; P:GO:0098869	F:peroxidase activity; C:nucleus; C:cytosol; P:cellular response to oxidative stress; P:hydrogen peroxide catabolic process; P:cell redox homeostasis; P:defense response to fungus; F:peroxiredoxin activity; P:oxidation-reduction process; P:cellular oxidant detoxification	EC:1.11.1.15; EC:1.11.1.7	Peroxiredoxin; Peroxidase	G3DSA:3.40.30.10 (GENE3D); IPR000866 (PFAM); PTHR43503 (PANTHER); PTHR43503:SF4 (PANTHER); IPR013766 (PROSITE_PROFILES); IPR036249 (SUPERFAMILY)	F:GO:0016209; F:GO:0016491; P:GO:0045454; P:GO:0055114	F:antioxidant activity; F:oxidoreductase activity; P:cell redox homeostasis; P:oxidation-reduction process
EV_DN64305_c0_g1_i5	1-Cys peroxiredoxin PER1	774	20	2.13e-21	85.91	10	F:GO:0004601; C:GO:0005634; C:GO:0005829; P:GO:0034599; P:GO:0042744; P:GO:0045454; P:GO:0050832; F:GO:0051920; P:GO:0055114; P:GO:0098869	F:peroxidase activity; C:nucleus; C:cytosol; P:cellular response to oxidative stress; P:hydrogen peroxide catabolic process; P:cell redox homeostasis; P:defense response to fungus; F:peroxiredoxin activity; P:oxidation-reduction process; P:cellular oxidant detoxification	EC:1.11.1.15; EC:1.11.1.7	Peroxiredoxin; Peroxidase	G3DSA:3.40.30.10 (GENE3D); IPR036249 (SUPERFAMILY)	no GO terms	no GO terms
EV_DN55122_c0_g1_i1	1-deoxy-D-xylulose 5-phosphate chloroplastic	258	20	1.54e-14	83.55	6	P:GO:0008299; F:GO:0016853; F:GO:0030604; F:GO:0046872; P:GO:0055114; F:GO:0070402	P:isoprenoid biosynthetic process; F:isomerase activity; F:1-deoxy-D-xylulose-5-phosphate reductoisomerase activity; F:metal ion binding; P:oxidation-reduction process; F:NADPH binding	EC:1.1.1.267	1-deoxy-D-xylulose-5-phosphate reductoisomerase	no IPS match	no IPS match	no IPS match
EV_DN80109_c6_g8_i7	1-deoxy-D-xylulose 5-phosphate chloroplastic	473	20	3.16e-84	85.67	6	P:GO:0008299; F:GO:0016853; F:GO:0030604; F:GO:0046872; P:GO:0055114; F:GO:0070402	P:isoprenoid biosynthetic process; F:isomerase activity; F:1-deoxy-D-xylulose-5-phosphate reductoisomerase activity; F:metal ion binding; P:oxidation-reduction process; F:NADPH binding	EC:1.1.1.267	1-deoxy-D-xylulose-5-phosphate reductoisomerase	IPR013644 (PFAM); IPR013512 (PFAM); G3DSA:3.40.50.720 (GENE3D); PTHR30525:SF3 (PANTHER); IPR003821 (PANTHER); SSF55347 (SUPERFAMILY)	F:GO:0005515; P:GO:0008299; F:GO:0030604; F:GO:0046872; P:GO:0055114; F:GO:0070402	F:protein binding; P:isoprenoid biosynthetic process; F:1-deoxy-D-xylulose-5-phosphate reductoisomerase activity; F:metal ion binding; P:oxidation-reduction process; F:NADPH binding
EV_DN80109_c6_g8_i1	1-deoxy-D-xylulose 5-phosphate reductoisomerase	474	20	4.14e-76	83.61	8	C:GO:0009570; F:GO:0016853; F:GO:0030145; F:GO:0030604; P:GO:0046686; P:GO:0051484; P:GO:0055114; F:GO:0070402	C:chloroplast stroma; F:isomerase activity; F:manganese ion binding; F:1-deoxy-D-xylulose-5-phosphate reductoisomerase activity; P:response to cadmium ion; P:isopentenyl diphosphate biosynthetic process, methylerythritol 4-phosphate pathway involved in terpenoid biosynthetic process; P:oxidation-reduction process; F:NADPH binding	EC:1.1.1.267	1-deoxy-D-xylulose-5-phosphate reductoisomerase	no IPS match	no IPS match	no IPS match
EV_DN67769_c0_g4_i4	1-deoxy-D-xylulose 5-phosphate reductoisomerase	566	20	5.94e-08	82.36	6	F:GO:0016853; F:GO:0030145; F:GO:0030604; P:GO:0051484; P:GO:0055114; F:GO:0070402	F:isomerase activity; F:manganese ion binding; F:1-deoxy-D-xylulose-5-phosphate reductoisomerase activity; P:isopentenyl diphosphate biosynthetic process, methylerythritol 4-phosphate pathway involved in terpenoid biosynthetic process; P:oxidation-reduction process; F:NADPH binding	EC:1.1.1.267	1-deoxy-D-xylulose-5-phosphate reductoisomerase	no IPS match	no IPS match	no IPS match
EV_DN80109_c6_g4_i1	1-deoxy-D-xylulose 5-phosphate reductoisomerase	608	20	7.85e-27	81.7	8	C:GO:0009570; F:GO:0016853; F:GO:0030145; F:GO:0030604; P:GO:0046686; P:GO:0051484; P:GO:0055114; F:GO:0070402	C:chloroplast stroma; F:isomerase activity; F:manganese ion binding; F:1-deoxy-D-xylulose-5-phosphate reductoisomerase activity; P:response to cadmium ion; P:isopentenyl diphosphate biosynthetic process, methylerythritol 4-phosphate pathway involved in terpenoid biosynthetic process; P:oxidation-reduction process; F:NADPH binding	EC:1.1.1.267	1-deoxy-D-xylulose-5-phosphate reductoisomerase	IPR026877 (PFAM); G3DSA:1.10.1740.10 (GENE3D); PTHR30525:SF2 (PANTHER); IPR003821 (PANTHER); IPR036169 (SUPERFAMILY)	P:GO:0008299; F:GO:0030604; F:GO:0046872; P:GO:0055114	P:isoprenoid biosynthetic process; F:1-deoxy-D-xylulose-5-phosphate reductoisomerase activity; F:metal ion binding; P:oxidation-reduction process
EV_DN67769_c0_g4_i3	1-deoxy-D-xylulose 5-phosphate reductoisomerase	622	20	7.89e-08	81.97	6	P:GO:0008299; F:GO:0016853; F:GO:0030604; F:GO:0046872; P:GO:0055114; F:GO:0070402	P:isoprenoid biosynthetic process; F:isomerase activity; F:1-deoxy-D-xylulose-5-phosphate reductoisomerase activity; F:metal ion binding; P:oxidation-reduction process; F:NADPH binding	EC:1.1.1.267	1-deoxy-D-xylulose-5-phosphate reductoisomerase	no IPS match	no IPS match	no IPS match
EV_DN80109_c6_g4_i6	1-deoxy-D-xylulose 5-phosphate reductoisomerase	759	20	2.67e-26	81.7	8	C:GO:0009570; F:GO:0016853; F:GO:0030145; F:GO:0030604; P:GO:0046686; P:GO:0051484; P:GO:0055114; F:GO:0070402	C:chloroplast stroma; F:isomerase activity; F:manganese ion binding; F:1-deoxy-D-xylulose-5-phosphate reductoisomerase activity; P:response to cadmium ion; P:isopentenyl diphosphate biosynthetic process, methylerythritol 4-phosphate pathway involved in terpenoid biosynthetic process; P:oxidation-reduction process; F:NADPH binding	EC:1.1.1.267	1-deoxy-D-xylulose-5-phosphate reductoisomerase	IPR026877 (PFAM); G3DSA:1.10.1740.10 (GENE3D); PTHR30525:SF2 (PANTHER); IPR003821 (PANTHER); IPR036169 (SUPERFAMILY)	P:GO:0008299; F:GO:0030604; F:GO:0046872; P:GO:0055114	P:isoprenoid biosynthetic process; F:1-deoxy-D-xylulose-5-phosphate reductoisomerase activity; F:metal ion binding; P:oxidation-reduction process
EV_DN80109_c6_g4_i5	1-deoxy-D-xylulose 5-phosphate reductoisomerase	773	20	2.98e-26	81.7	8	C:GO:0009570; F:GO:0016853; F:GO:0030145; F:GO:0030604; P:GO:0046686; P:GO:0051484; P:GO:0055114; F:GO:0070402	C:chloroplast stroma; F:isomerase activity; F:manganese ion binding; F:1-deoxy-D-xylulose-5-phosphate reductoisomerase activity; P:response to cadmium ion; P:isopentenyl diphosphate biosynthetic process, methylerythritol 4-phosphate pathway involved in terpenoid biosynthetic process; P:oxidation-reduction process; F:NADPH binding	EC:1.1.1.267	1-deoxy-D-xylulose-5-phosphate reductoisomerase	IPR026877 (PFAM); G3DSA:1.10.1740.10 (GENE3D); PTHR30525:SF2 (PANTHER); IPR003821 (PANTHER); IPR036169 (SUPERFAMILY)	P:GO:0008299; F:GO:0030604; F:GO:0046872; P:GO:0055114	P:isoprenoid biosynthetic process; F:1-deoxy-D-xylulose-5-phosphate reductoisomerase activity; F:metal ion binding; P:oxidation-reduction process
EV_DN80109_c6_g8_i8	1-deoxy-D-xylulose 5-phosphate reductoisomerase	1461	20	0	98.82	8	C:GO:0009570; F:GO:0016853; F:GO:0030145; F:GO:0030604; P:GO:0046686; P:GO:0051484; P:GO:0055114; F:GO:0070402	C:chloroplast stroma; F:isomerase activity; F:manganese ion binding; F:1-deoxy-D-xylulose-5-phosphate reductoisomerase activity; P:response to cadmium ion; P:isopentenyl diphosphate biosynthetic process, methylerythritol 4-phosphate pathway involved in terpenoid biosynthetic process; P:oxidation-reduction process; F:NADPH binding	EC:1.1.1.267	1-deoxy-D-xylulose-5-phosphate reductoisomerase	IPR013512 (PFAM); G3DSA:3.40.50.720 (GENE3D); PTHR30525:SF5 (PANTHER); IPR003821 (PANTHER); IPR036291 (SUPERFAMILY)	P:GO:0008299; F:GO:0030604; F:GO:0046872; P:GO:0055114; F:GO:0070402	P:isoprenoid biosynthetic process; F:1-deoxy-D-xylulose-5-phosphate reductoisomerase activity; F:metal ion binding; P:oxidation-reduction process; F:NADPH binding
EV_DN55122_c0_g2_i1	1-deoxy-D-xylulose 5-phosphate reductoisomerase	259	20	1.61e-12	82.86	8	C:GO:0009570; F:GO:0016853; F:GO:0030145; F:GO:0030604; P:GO:0046686; P:GO:0051484; P:GO:0055114; F:GO:0070402	C:chloroplast stroma; F:isomerase activity; F:manganese ion binding; F:1-deoxy-D-xylulose-5-phosphate reductoisomerase activity; P:response to cadmium ion; P:isopentenyl diphosphate biosynthetic process, methylerythritol 4-phosphate pathway involved in terpenoid biosynthetic process; P:oxidation-reduction process; F:NADPH binding	EC:1.1.1.267	1-deoxy-D-xylulose-5-phosphate reductoisomerase	no IPS match	no IPS match	no IPS match
EV_DN121541_c0_g1_i1	1-deoxy-D-xylulose 5-phosphate reductoisomerase	267	20	1.35e-33	79.94	8	F:GO:0000287; F:GO:0016853; F:GO:0030145; F:GO:0030604; F:GO:0050897; P:GO:0051484; P:GO:0055114; F:GO:0070402	F:magnesium ion binding; F:isomerase activity; F:manganese ion binding; F:1-deoxy-D-xylulose-5-phosphate reductoisomerase activity; F:cobalt ion binding; P:isopentenyl diphosphate biosynthetic process, methylerythritol 4-phosphate pathway involved in terpenoid biosynthetic process; P:oxidation-reduction process; F:NADPH binding	EC:1.1.1.267	1-deoxy-D-xylulose-5-phosphate reductoisomerase	IPR013512 (PFAM); G3DSA:3.40.50.720 (GENE3D); IPR013644 (PFAM); mobidb-lite (MOBIDB_LITE); IPR003821 (PANTHER); SSF55347 (SUPERFAMILY)	F:GO:0005515; P:GO:0008299; F:GO:0030604; F:GO:0046872; P:GO:0055114; F:GO:0070402	F:protein binding; P:isoprenoid biosynthetic process; F:1-deoxy-D-xylulose-5-phosphate reductoisomerase activity; F:metal ion binding; P:oxidation-reduction process; F:NADPH binding
EV_DN44641_c0_g2_i1	1-deoxy-D-xylulose 5-phosphate reductoisomerase	276	20	6.44e-12	89.82	8	C:GO:0009570; F:GO:0016853; F:GO:0030145; F:GO:0030604; P:GO:0046686; P:GO:0051484; P:GO:0055114; F:GO:0070402	C:chloroplast stroma; F:isomerase activity; F:manganese ion binding; F:1-deoxy-D-xylulose-5-phosphate reductoisomerase activity; P:response to cadmium ion; P:isopentenyl diphosphate biosynthetic process, methylerythritol 4-phosphate pathway involved in terpenoid biosynthetic process; P:oxidation-reduction process; F:NADPH binding	EC:1.1.1.267	1-deoxy-D-xylulose-5-phosphate reductoisomerase	no IPS match	no IPS match	no IPS match
EV_DN44641_c0_g1_i1	1-deoxy-D-xylulose 5-phosphate reductoisomerase	277	20	4.7e-13	50.57	1	P:GO:0008152	P:metabolic process			no IPS match	no IPS match	no IPS match
EV_DN44641_c0_g3_i1	1-deoxy-D-xylulose 5-phosphate reductoisomerase	277	20	5.96e-13	50.46	1	P:GO:0008152	P:metabolic process			no IPS match	no IPS match	no IPS match
EV_DN49322_c0_g1_i1	1-deoxy-d-xylulose 5-phosphate reductoisomerase	277	20	5.4e-14	82.55	7	C:GO:0009507; F:GO:0016853; F:GO:0030145; F:GO:0030604; P:GO:0051484; P:GO:0055114; F:GO:0070402	C:chloroplast; F:isomerase activity; F:manganese ion binding; F:1-deoxy-D-xylulose-5-phosphate reductoisomerase activity; P:isopentenyl diphosphate biosynthetic process, methylerythritol 4-phosphate pathway involved in terpenoid biosynthetic process; P:oxidation-reduction process; F:NADPH binding	EC:1.1.1.267	1-deoxy-D-xylulose-5-phosphate reductoisomerase	IPR003821 (PANTHER); PTHR30525:SF2 (PANTHER)	P:GO:0008299; F:GO:0030604; F:GO:0046872; P:GO:0055114	P:isoprenoid biosynthetic process; F:1-deoxy-D-xylulose-5-phosphate reductoisomerase activity; F:metal ion binding; P:oxidation-reduction process
EV_DN137777_c0_g1_i1	1-deoxy-D-xylulose 5-phosphate reductoisomerase	281	20	7.52e-59	94.88	7	P:GO:0016114; F:GO:0016853; P:GO:0019288; F:GO:0030604; F:GO:0046872; P:GO:0055114; F:GO:0070402	P:terpenoid biosynthetic process; F:isomerase activity; P:isopentenyl diphosphate biosynthetic process, methylerythritol 4-phosphate pathway; F:1-deoxy-D-xylulose-5-phosphate reductoisomerase activity; F:metal ion binding; P:oxidation-reduction process; F:NADPH binding	EC:1.1.1.267	1-deoxy-D-xylulose-5-phosphate reductoisomerase	G3DSA:1.10.1740.10 (GENE3D); IPR026877 (PFAM); IPR003821 (PANTHER); IPR036169 (SUPERFAMILY)	P:GO:0008299; F:GO:0030604; F:GO:0046872; P:GO:0055114	P:isoprenoid biosynthetic process; F:1-deoxy-D-xylulose-5-phosphate reductoisomerase activity; F:metal ion binding; P:oxidation-reduction process
EV_DN73001_c0_g9_i1	1-deoxy-D-xylulose 5-phosphate reductoisomerase	291	20	1.19e-07	96.15	6	P:GO:0008299; F:GO:0016853; F:GO:0030604; F:GO:0046872; P:GO:0055114; F:GO:0070402	P:isoprenoid biosynthetic process; F:isomerase activity; F:1-deoxy-D-xylulose-5-phosphate reductoisomerase activity; F:metal ion binding; P:oxidation-reduction process; F:NADPH binding	EC:1.1.1.267	1-deoxy-D-xylulose-5-phosphate reductoisomerase	IPR036169 (SUPERFAMILY)	no GO terms	no GO terms
EV_DN73001_c0_g7_i1	1-deoxy-D-xylulose 5-phosphate reductoisomerase	297	20	1.29e-07	96.15	6	P:GO:0008299; F:GO:0016853; F:GO:0030604; F:GO:0046872; P:GO:0055114; F:GO:0070402	P:isoprenoid biosynthetic process; F:isomerase activity; F:1-deoxy-D-xylulose-5-phosphate reductoisomerase activity; F:metal ion binding; P:oxidation-reduction process; F:NADPH binding	EC:1.1.1.267	1-deoxy-D-xylulose-5-phosphate reductoisomerase	IPR036169 (SUPERFAMILY)	no GO terms	no GO terms
EV_DN80109_c6_g4_i2	1-deoxy-D-xylulose 5-phosphate reductoisomerase	350	20	3.48e-09	86.9	8	C:GO:0009570; F:GO:0016853; F:GO:0030145; F:GO:0030604; P:GO:0046686; P:GO:0051484; P:GO:0055114; F:GO:0070402	C:chloroplast stroma; F:isomerase activity; F:manganese ion binding; F:1-deoxy-D-xylulose-5-phosphate reductoisomerase activity; P:response to cadmium ion; P:isopentenyl diphosphate biosynthetic process, methylerythritol 4-phosphate pathway involved in terpenoid biosynthetic process; P:oxidation-reduction process; F:NADPH binding	EC:1.1.1.267	1-deoxy-D-xylulose-5-phosphate reductoisomerase	no IPS match	no IPS match	no IPS match
EV_DN80109_c6_g9_i2	1-deoxy-D-xylulose 5-phosphate reductoisomerase	351	20	6.19e-42	90.74	8	C:GO:0009570; F:GO:0016853; F:GO:0030145; F:GO:0030604; P:GO:0046686; P:GO:0051484; P:GO:0055114; F:GO:0070402	C:chloroplast stroma; F:isomerase activity; F:manganese ion binding; F:1-deoxy-D-xylulose-5-phosphate reductoisomerase activity; P:response to cadmium ion; P:isopentenyl diphosphate biosynthetic process, methylerythritol 4-phosphate pathway involved in terpenoid biosynthetic process; P:oxidation-reduction process; F:NADPH binding	EC:1.1.1.267	1-deoxy-D-xylulose-5-phosphate reductoisomerase	G3DSA:1.10.1740.10 (GENE3D); IPR003821 (PANTHER); PTHR30525:SF5 (PANTHER); IPR036169 (SUPERFAMILY)	P:GO:0008299; F:GO:0030604; F:GO:0046872; P:GO:0055114	P:isoprenoid biosynthetic process; F:1-deoxy-D-xylulose-5-phosphate reductoisomerase activity; F:metal ion binding; P:oxidation-reduction process
EV_DN67769_c0_g4_i1	1-deoxy-D-xylulose 5-phosphate reductoisomerase	384	20	9.6e-09	82.02	8	C:GO:0009570; F:GO:0016853; F:GO:0030145; F:GO:0030604; P:GO:0046686; P:GO:0051484; P:GO:0055114; F:GO:0070402	C:chloroplast stroma; F:isomerase activity; F:manganese ion binding; F:1-deoxy-D-xylulose-5-phosphate reductoisomerase activity; P:response to cadmium ion; P:isopentenyl diphosphate biosynthetic process, methylerythritol 4-phosphate pathway involved in terpenoid biosynthetic process; P:oxidation-reduction process; F:NADPH binding	EC:1.1.1.267	1-deoxy-D-xylulose-5-phosphate reductoisomerase	no IPS match	no IPS match	no IPS match
EV_DN80109_c6_g9_i1	1-deoxy-D-xylulose 5-phosphate reductoisomerase	389	20	8.21e-58	95.66	8	C:GO:0009570; F:GO:0016853; F:GO:0030145; F:GO:0030604; P:GO:0046686; P:GO:0051484; P:GO:0055114; F:GO:0070402	C:chloroplast stroma; F:isomerase activity; F:manganese ion binding; F:1-deoxy-D-xylulose-5-phosphate reductoisomerase activity; P:response to cadmium ion; P:isopentenyl diphosphate biosynthetic process, methylerythritol 4-phosphate pathway involved in terpenoid biosynthetic process; P:oxidation-reduction process; F:NADPH binding	EC:1.1.1.267	1-deoxy-D-xylulose-5-phosphate reductoisomerase	G3DSA:1.10.1740.10 (GENE3D); IPR026877 (PFAM); IPR003821 (PANTHER); PTHR30525:SF2 (PANTHER); IPR036169 (SUPERFAMILY)	P:GO:0008299; F:GO:0030604; F:GO:0046872; P:GO:0055114	P:isoprenoid biosynthetic process; F:1-deoxy-D-xylulose-5-phosphate reductoisomerase activity; F:metal ion binding; P:oxidation-reduction process
EV_DN67769_c0_g4_i5	1-deoxy-D-xylulose 5-phosphate reductoisomerase	412	20	5.4e-09	87.68	8	C:GO:0009570; F:GO:0016853; F:GO:0030145; F:GO:0030604; P:GO:0046686; P:GO:0051484; P:GO:0055114; F:GO:0070402	C:chloroplast stroma; F:isomerase activity; F:manganese ion binding; F:1-deoxy-D-xylulose-5-phosphate reductoisomerase activity; P:response to cadmium ion; P:isopentenyl diphosphate biosynthetic process, methylerythritol 4-phosphate pathway involved in terpenoid biosynthetic process; P:oxidation-reduction process; F:NADPH binding	EC:1.1.1.267	1-deoxy-D-xylulose-5-phosphate reductoisomerase	no IPS match	no IPS match	no IPS match
EV_DN67769_c0_g4_i2	1-deoxy-D-xylulose 5-phosphate reductoisomerase	440	20	6.52e-09	86.45	8	C:GO:0009570; F:GO:0016853; F:GO:0030145; F:GO:0030604; P:GO:0046686; P:GO:0051484; P:GO:0055114; F:GO:0070402	C:chloroplast stroma; F:isomerase activity; F:manganese ion binding; F:1-deoxy-D-xylulose-5-phosphate reductoisomerase activity; P:response to cadmium ion; P:isopentenyl diphosphate biosynthetic process, methylerythritol 4-phosphate pathway involved in terpenoid biosynthetic process; P:oxidation-reduction process; F:NADPH binding	EC:1.1.1.267	1-deoxy-D-xylulose-5-phosphate reductoisomerase	no IPS match	no IPS match	no IPS match
EV_DN52630_c0_g1_i1	1-deoxy-D-xylulose 5-phosphate reductoisomerase, chloroplastic	448	20	1.38e-24	92.5	8	C:GO:0009570; F:GO:0016853; F:GO:0030145; F:GO:0030604; P:GO:0046686; P:GO:0051484; P:GO:0055114; F:GO:0070402	C:chloroplast stroma; F:isomerase activity; F:manganese ion binding; F:1-deoxy-D-xylulose-5-phosphate reductoisomerase activity; P:response to cadmium ion; P:isopentenyl diphosphate biosynthetic process, methylerythritol 4-phosphate pathway involved in terpenoid biosynthetic process; P:oxidation-reduction process; F:NADPH binding	EC:1.1.1.267	1-deoxy-D-xylulose-5-phosphate reductoisomerase	no IPS match	no IPS match	no IPS match
EV_DN56294_c0_g2_i1	1-deoxy-D-xylulose 5-phosphate synthase	314	20	1.19e-05	84.79	12	F:GO:0003824; P:GO:0008299; F:GO:0008661; P:GO:0009228; C:GO:0009507; C:GO:0009536; C:GO:0009570; P:GO:0015995; P:GO:0016114; F:GO:0016740; F:GO:0046872; P:GO:0052865	F:catalytic activity; P:isoprenoid biosynthetic process; F:1-deoxy-D-xylulose-5-phosphate synthase activity; P:thiamine biosynthetic process; C:chloroplast; C:plastid; C:chloroplast stroma; P:chlorophyll biosynthetic process; P:terpenoid biosynthetic process; F:transferase activity; F:metal ion binding; P:1-deoxy-D-xylulose 5-phosphate biosynthetic process			no IPS match	no IPS match	no IPS match
EV_DN56294_c0_g1_i1	1-deoxy-D-xylulose 5-phosphate synthase	412	20	2.2e-07	84.35	2	F:GO:0008661; P:GO:0016114	F:1-deoxy-D-xylulose-5-phosphate synthase activity; P:terpenoid biosynthetic process	EC:2.2.1.7	1-deoxy-D-xylulose-5-phosphate synthase	no IPS match	no IPS match	no IPS match
EV_DN73646_c0_g7_i1	1-deoxy-D-xylulose-5-phosphate reductoisomerase	519	20	1.25e-05	68.31	7	P:GO:0008299; F:GO:0016491; F:GO:0016853; F:GO:0030604; F:GO:0046872; P:GO:0055114; F:GO:0070402	P:isoprenoid biosynthetic process; F:oxidoreductase activity; F:isomerase activity; F:1-deoxy-D-xylulose-5-phosphate reductoisomerase activity; F:metal ion binding; P:oxidation-reduction process; F:NADPH binding			no IPS match	no IPS match	no IPS match
EV_DN80109_c6_g8_i4	1-deoxy-D-xylulose-5-phosphate reductoisomerase	1473	20	0	98.76	8	C:GO:0009570; F:GO:0016853; F:GO:0030145; F:GO:0030604; P:GO:0046686; P:GO:0051484; P:GO:0055114; F:GO:0070402	C:chloroplast stroma; F:isomerase activity; F:manganese ion binding; F:1-deoxy-D-xylulose-5-phosphate reductoisomerase activity; P:response to cadmium ion; P:isopentenyl diphosphate biosynthetic process, methylerythritol 4-phosphate pathway involved in terpenoid biosynthetic process; P:oxidation-reduction process; F:NADPH binding	EC:1.1.1.267	1-deoxy-D-xylulose-5-phosphate reductoisomerase	G3DSA:3.40.50.720 (GENE3D); IPR013512 (PFAM); PTHR30525:SF5 (PANTHER); IPR003821 (PANTHER); IPR036291 (SUPERFAMILY)	P:GO:0008299; F:GO:0030604; F:GO:0046872; P:GO:0055114; F:GO:0070402	P:isoprenoid biosynthetic process; F:1-deoxy-D-xylulose-5-phosphate reductoisomerase activity; F:metal ion binding; P:oxidation-reduction process; F:NADPH binding
EV_DN133410_c0_g1_i1	1-deoxy-D-xylulose-5-phosphate reductoisomerase	405	20	4.49e-41	70.44	7	C:GO:0009507; F:GO:0016853; F:GO:0030145; F:GO:0030604; P:GO:0051484; P:GO:0055114; F:GO:0070402	C:chloroplast; F:isomerase activity; F:manganese ion binding; F:1-deoxy-D-xylulose-5-phosphate reductoisomerase activity; P:isopentenyl diphosphate biosynthetic process, methylerythritol 4-phosphate pathway involved in terpenoid biosynthetic process; P:oxidation-reduction process; F:NADPH binding	EC:1.1.1.267	1-deoxy-D-xylulose-5-phosphate reductoisomerase	G3DSA:3.40.50.720 (GENE3D); IPR013512 (PFAM); PTHR30525:SF5 (PANTHER); IPR003821 (PANTHER); IPR036291 (SUPERFAMILY)	P:GO:0008299; F:GO:0030604; F:GO:0046872; P:GO:0055114; F:GO:0070402	P:isoprenoid biosynthetic process; F:1-deoxy-D-xylulose-5-phosphate reductoisomerase activity; F:metal ion binding; P:oxidation-reduction process; F:NADPH binding
EV_DN79666_c1_g24_i1	1-deoxy-D-xylulose-5-phosphate reductoisomerase	257	20	8.62e-20	97.37	8	C:GO:0009570; F:GO:0016853; F:GO:0030145; F:GO:0030604; P:GO:0046686; P:GO:0051484; P:GO:0055114; F:GO:0070402	C:chloroplast stroma; F:isomerase activity; F:manganese ion binding; F:1-deoxy-D-xylulose-5-phosphate reductoisomerase activity; P:response to cadmium ion; P:isopentenyl diphosphate biosynthetic process, methylerythritol 4-phosphate pathway involved in terpenoid biosynthetic process; P:oxidation-reduction process; F:NADPH binding	EC:1.1.1.267	1-deoxy-D-xylulose-5-phosphate reductoisomerase	IPR026877 (PFAM); PTHR30525:SF2 (PANTHER); IPR003821 (PANTHER)	P:GO:0008299; F:GO:0030604; F:GO:0046872; P:GO:0055114	P:isoprenoid biosynthetic process; F:1-deoxy-D-xylulose-5-phosphate reductoisomerase activity; F:metal ion binding; P:oxidation-reduction process
EV_DN73109_c3_g1_i1	1-deoxy-D-xylulose-5-phosphate reductoisomerase	271	20	2.63e-07	99.81	6	P:GO:0008299; F:GO:0016853; F:GO:0030604; F:GO:0046872; P:GO:0055114; F:GO:0070402	P:isoprenoid biosynthetic process; F:isomerase activity; F:1-deoxy-D-xylulose-5-phosphate reductoisomerase activity; F:metal ion binding; P:oxidation-reduction process; F:NADPH binding	EC:1.1.1.267	1-deoxy-D-xylulose-5-phosphate reductoisomerase	no IPS match	no IPS match	no IPS match
EV_DN73001_c0_g1_i1	1-deoxy-D-xylulose-5-phosphate reductoisomerase	301	20	4.37e-11	89.66	8	C:GO:0009570; F:GO:0016853; F:GO:0030145; F:GO:0030604; P:GO:0046686; P:GO:0051484; P:GO:0055114; F:GO:0070402	C:chloroplast stroma; F:isomerase activity; F:manganese ion binding; F:1-deoxy-D-xylulose-5-phosphate reductoisomerase activity; P:response to cadmium ion; P:isopentenyl diphosphate biosynthetic process, methylerythritol 4-phosphate pathway involved in terpenoid biosynthetic process; P:oxidation-reduction process; F:NADPH binding	EC:1.1.1.267	1-deoxy-D-xylulose-5-phosphate reductoisomerase	no IPS match	no IPS match	no IPS match
EV_DN187836_c0_g1_i1	1-deoxy-D-xylulose-5-phosphate reductoisomerase	311	20	1.92e-05	46.67	9	P:GO:0008299; F:GO:0016491; F:GO:0016853; F:GO:0030145; F:GO:0030604; F:GO:0046872; P:GO:0051484; P:GO:0055114; F:GO:0070402	P:isoprenoid biosynthetic process; F:oxidoreductase activity; F:isomerase activity; F:manganese ion binding; F:1-deoxy-D-xylulose-5-phosphate reductoisomerase activity; F:metal ion binding; P:isopentenyl diphosphate biosynthetic process, methylerythritol 4-phosphate pathway involved in terpenoid biosynthetic process; P:oxidation-reduction process; F:NADPH binding			no IPS match	no IPS match	no IPS match
EV_DN73001_c0_g16_i1	1-deoxy-D-xylulose-5-phosphate reductoisomerase	369	20	2.62e-16	89.14	8	C:GO:0009570; F:GO:0016853; F:GO:0030145; F:GO:0030604; P:GO:0046686; P:GO:0051484; P:GO:0055114; F:GO:0070402	C:chloroplast stroma; F:isomerase activity; F:manganese ion binding; F:1-deoxy-D-xylulose-5-phosphate reductoisomerase activity; P:response to cadmium ion; P:isopentenyl diphosphate biosynthetic process, methylerythritol 4-phosphate pathway involved in terpenoid biosynthetic process; P:oxidation-reduction process; F:NADPH binding	EC:1.1.1.267	1-deoxy-D-xylulose-5-phosphate reductoisomerase	no IPS match	no IPS match	no IPS match
EV_DN90184_c0_g1_i1	1-deoxy-D-xylulose-5-phosphate reductoisomerase	423	20	1.02e-86	97.43	8	C:GO:0009570; F:GO:0016853; F:GO:0030145; F:GO:0030604; P:GO:0046686; P:GO:0051484; P:GO:0055114; F:GO:0070402	C:chloroplast stroma; F:isomerase activity; F:manganese ion binding; F:1-deoxy-D-xylulose-5-phosphate reductoisomerase activity; P:response to cadmium ion; P:isopentenyl diphosphate biosynthetic process, methylerythritol 4-phosphate pathway involved in terpenoid biosynthetic process; P:oxidation-reduction process; F:NADPH binding	EC:1.1.1.267	1-deoxy-D-xylulose-5-phosphate reductoisomerase	G3DSA:3.40.50.720 (GENE3D); IPR013512 (PFAM); PTHR30525:SF5 (PANTHER); IPR003821 (PANTHER); IPR036291 (SUPERFAMILY)	P:GO:0008299; F:GO:0030604; F:GO:0046872; P:GO:0055114; F:GO:0070402	P:isoprenoid biosynthetic process; F:1-deoxy-D-xylulose-5-phosphate reductoisomerase activity; F:metal ion binding; P:oxidation-reduction process; F:NADPH binding
EV_DN151459_c0_g1_i1	1-deoxy-D-xylulose-5-phosphate reductoisomerase protein	427	7	0.388036	49.63	8	F:GO:0008168; C:GO:0016020; C:GO:0016021; F:GO:0016491; F:GO:0016853; F:GO:0030604; P:GO:0032259; P:GO:0055114	F:methyltransferase activity; C:membrane; C:integral component of membrane; F:oxidoreductase activity; F:isomerase activity; F:1-deoxy-D-xylulose-5-phosphate reductoisomerase activity; P:methylation; P:oxidation-reduction process			mobidb-lite (MOBIDB_LITE); mobidb-lite (MOBIDB_LITE)	no GO terms	no GO terms
EV_DN135986_c0_g1_i1	1-deoxy-D-xylulose-5-phosphate synthase	332	1	4.34536	50.94	10	F:GO:0000287; F:GO:0003824; P:GO:0008299; F:GO:0008661; P:GO:0009228; P:GO:0016114; F:GO:0016740; F:GO:0030976; F:GO:0046872; P:GO:0052865	F:magnesium ion binding; F:catalytic activity; P:isoprenoid biosynthetic process; F:1-deoxy-D-xylulose-5-phosphate synthase activity; P:thiamine biosynthetic process; P:terpenoid biosynthetic process; F:transferase activity; F:thiamine pyrophosphate binding; F:metal ion binding; P:1-deoxy-D-xylulose 5-phosphate biosynthetic process			PS51257 (PROSITE_PROFILES)	no GO terms	no GO terms
EV_DN114490_c0_g1_i1	1-deoxy-D-xylulose-5-phosphate synthase	266	9	1.55709	50.85	10	F:GO:0000287; F:GO:0003824; P:GO:0008299; F:GO:0008661; P:GO:0009228; P:GO:0016114; F:GO:0016740; F:GO:0030976; F:GO:0046872; P:GO:0052865	F:magnesium ion binding; F:catalytic activity; P:isoprenoid biosynthetic process; F:1-deoxy-D-xylulose-5-phosphate synthase activity; P:thiamine biosynthetic process; P:terpenoid biosynthetic process; F:transferase activity; F:thiamine pyrophosphate binding; F:metal ion binding; P:1-deoxy-D-xylulose 5-phosphate biosynthetic process			no IPS match	no IPS match	no IPS match
EV_DN70850_c0_g2_i3	1-deoxy-D-xylulose-5-phosphate synthase	321	5	2.17886	55.02	8	F:GO:0003824; P:GO:0008299; F:GO:0008661; P:GO:0009228; P:GO:0016114; F:GO:0016740; F:GO:0046872; P:GO:0052865	F:catalytic activity; P:isoprenoid biosynthetic process; F:1-deoxy-D-xylulose-5-phosphate synthase activity; P:thiamine biosynthetic process; P:terpenoid biosynthetic process; F:transferase activity; F:metal ion binding; P:1-deoxy-D-xylulose 5-phosphate biosynthetic process			no IPS match	no IPS match	no IPS match
EV_DN116667_c0_g1_i1	1FFU_BChain B, Carbon Monoxide Dehydrogenase From Hydrogenophaga Pseudoflava Which Lacks The Mo-Pyranopterin Moiety Of The Molybdenum Cofactor	242	20	7.53e-32	96.28	4	F:GO:0005507; F:GO:0018492; F:GO:0030151; P:GO:0055114	F:copper ion binding; F:carbon-monoxide dehydrogenase (acceptor) activity; F:molybdenum ion binding; P:oxidation-reduction process	EC:1.2.99.2	Acting on the aldehyde or oxo group of donors	no IPS match	no IPS match	no IPS match
EV_DN81192_c0_g1_i1	1-phosphatidylinositol 4,5-bisphosphate phosphodiesterase eta-2	308	4	0.248234	50.98	1	F:GO:0016740	F:transferase activity			mobidb-lite (MOBIDB_LITE); mobidb-lite (MOBIDB_LITE)	no GO terms	no GO terms
EV_DN12374_c0_g1_i1	1-phosphatidylinositol-3-phosphate 5-kinase	395	20	9.73e-40	71.12	5	F:GO:0005524; C:GO:0005774; F:GO:0016307; P:GO:0046854; F:GO:0046872	F:ATP binding; C:vacuolar membrane; F:phosphatidylinositol phosphate kinase activity; P:phosphatidylinositol phosphorylation; F:metal ion binding			IPR002498 (PFAM); IPR027484 (G3DSA:3.30.800.GENE3D); PTHR11353 (PANTHER); PTHR11353:SF57 (PANTHER); IPR002498 (PROSITE_PROFILES); SSF56104 (SUPERFAMILY)	F:GO:0016307; P:GO:0046488	F:phosphatidylinositol phosphate kinase activity; P:phosphatidylinositol metabolic process
EV_DN7687_c0_g1_i1	1-phosphatidylinositol-3-phosphate 5-kinase	645	20	2.53e-37	54.66	9	F:GO:0005488; P:GO:0009987; C:GO:0012505; F:GO:0016740; C:GO:0043231; C:GO:0044444; C:GO:0044446; C:GO:0098588; C:GO:0098805	F:binding; P:cellular process; C:endomembrane system; F:transferase activity; C:intracellular membrane-bounded organelle; C:cytoplasmic part; C:intracellular organelle part; C:bounding membrane of organelle; C:whole membrane			PTHR11353 (PANTHER); PTHR11353:SF57 (PANTHER)	no GO terms	no GO terms
EV_DN79070_c1_g1_i1	1-phosphatidylinositol-3-phosphate 5-kinase fab1	366	20	7.64e-36	91.52	4	F:GO:0000285; F:GO:0005524; C:GO:0010008; P:GO:0046854	F:1-phosphatidylinositol-3-phosphate 5-kinase activity; F:ATP binding; C:endosome membrane; P:phosphatidylinositol phosphorylation	EC:2.7.1.150	1-phosphatidylinositol-3-phosphate 5-kinase	IPR002498 (PFAM); G3DSA:1.20.58.1870 (GENE3D); PTHR11353:SF101 (PANTHER); PTHR11353 (PANTHER); IPR002498 (PROSITE_PROFILES); SSF56104 (SUPERFAMILY)	F:GO:0016307; P:GO:0046488	F:phosphatidylinositol phosphate kinase activity; P:phosphatidylinositol metabolic process
EV_DN77836_c1_g2_i4	1-phosphatidylinositol-3-phosphate 5-kinase FAB1A	2015	20	3.49e-35	52.45	2	P:GO:0009987; F:GO:0016740	P:cellular process; F:transferase activity			IPR000306 (SMART); IPR013083 (G3DSA:3.30.40.GENE3D); IPR000306 (PFAM); mobidb-lite (MOBIDB_LITE); mobidb-lite (MOBIDB_LITE); mobidb-lite (MOBIDB_LITE); PTHR13510:SF43 (PANTHER); PTHR13510:SF43 (PANTHER); PTHR13510 (PANTHER); PTHR13510 (PANTHER); IPR017455 (PROSITE_PROFILES); IPR011011 (SUPERFAMILY)	F:GO:0046872	F:metal ion binding
EV_DN77836_c1_g2_i13	1-phosphatidylinositol-3-phosphate 5-kinase FAB1A	2051	20	3.97e-35	52.45	2	P:GO:0009987; F:GO:0016740	P:cellular process; F:transferase activity			IPR000306 (SMART); IPR013083 (G3DSA:3.30.40.GENE3D); IPR000306 (PFAM); mobidb-lite (MOBIDB_LITE); mobidb-lite (MOBIDB_LITE); mobidb-lite (MOBIDB_LITE); PTHR13510:SF43 (PANTHER); PTHR13510:SF43 (PANTHER); PTHR13510 (PANTHER); PTHR13510 (PANTHER); IPR017455 (PROSITE_PROFILES); IPR011011 (SUPERFAMILY)	F:GO:0046872	F:metal ion binding
EV_DN77934_c1_g2_i8	1-phosphatidylinositol-3-phosphate 5-kinase FAB1A-like isoform X1 [Dendrobium catenatum]	5396	20	0	61.4	6	F:GO:0005524; F:GO:0016301; F:GO:0016307; P:GO:0016310; P:GO:0046488; P:GO:0046854	F:ATP binding; F:kinase activity; F:phosphatidylinositol phosphate kinase activity; P:phosphorylation; P:phosphatidylinositol metabolic process; P:phosphatidylinositol phosphorylation			IPR002498 (SMART); IPR027484 (G3DSA:3.30.800.GENE3D); IPR013083 (G3DSA:3.30.40.GENE3D); IPR002423 (PFAM); IPR027409 (G3DSA:3.50.7.GENE3D); IPR027410 (G3DSA:3.30.260.GENE3D); IPR002498 (PFAM); IPR027483 (G3DSA:3.30.810.GENE3D); mobidb-lite (MOBIDB_LITE); mobidb-lite (MOBIDB_LITE); mobidb-lite (MOBIDB_LITE); mobidb-lite (MOBIDB_LITE); IPR002423 (PANTHER); PTHR11353:SF107 (PANTHER); PTHR11353:SF107 …	F:GO:0005524; F:GO:0016307; P:GO:0046488	F:ATP binding; F:phosphatidylinositol phosphate kinase activity; P:phosphatidylinositol metabolic process
EV_DN77836_c1_g2_i11	1-phosphatidylinositol-3-phosphate 5-kinase FAB1B	1992	20	2.45e-87	58.39	3	F:GO:0005488; P:GO:0006796; F:GO:0016301	F:binding; P:phosphate-containing compound metabolic process; F:kinase activity			IPR000306 (SMART); IPR000306 (PFAM); IPR013083 (G3DSA:3.30.40.GENE3D); mobidb-lite (MOBIDB_LITE); mobidb-lite (MOBIDB_LITE); PTHR11353:SF93 (PANTHER); PTHR11353 (PANTHER); IPR017455 (PROSITE_PROFILES); IPR011011 (SUPERFAMILY)	F:GO:0046872	F:metal ion binding
EV_DN77836_c1_g2_i2	1-phosphatidylinositol-3-phosphate 5-kinase FAB1B	2028	20	3.19e-87	58.4	6	F:GO:0005515; P:GO:0006457; F:GO:0016307; P:GO:0016310; C:GO:0044444; P:GO:0046488	F:protein binding; P:protein folding; F:phosphatidylinositol phosphate kinase activity; P:phosphorylation; C:cytoplasmic part; P:phosphatidylinositol metabolic process			IPR000306 (SMART); IPR000306 (PFAM); IPR013083 (G3DSA:3.30.40.GENE3D); mobidb-lite (MOBIDB_LITE); mobidb-lite (MOBIDB_LITE); mobidb-lite (MOBIDB_LITE); IPR002423 (PANTHER); PTHR11353:SF93 (PANTHER); IPR017455 (PROSITE_PROFILES); IPR011011 (SUPERFAMILY)	F:GO:0005524; F:GO:0046872	F:ATP binding; F:metal ion binding
EV_DN77836_c1_g2_i15	1-phosphatidylinositol-3-phosphate 5-kinase FAB1B	2859	20	0	66.15	3	F:GO:0005488; P:GO:0006796; F:GO:0016740	F:binding; P:phosphate-containing compound metabolic process; F:transferase activity			IPR000306 (SMART); IPR002423 (PFAM); IPR013083 (G3DSA:3.30.40.GENE3D); IPR027409 (G3DSA:3.50.7.GENE3D); IPR000306 (PFAM); mobidb-lite (MOBIDB_LITE); mobidb-lite (MOBIDB_LITE); mobidb-lite (MOBIDB_LITE); mobidb-lite (MOBIDB_LITE); PTHR11353:SF93 (PANTHER); IPR002423 (PANTHER); PTHR11353:SF93 (PANTHER); IPR002423 (PANTHER); IPR017455 (PROSITE_PROFILES); cd03334 (CDD); IPR011011 (SUPERFAMILY); IPR02…	F:GO:0005524; F:GO:0046872	F:ATP binding; F:metal ion binding
EV_DN77836_c1_g2_i6	1-phosphatidylinositol-3-phosphate 5-kinase FAB1B	2880	20	0	66.15	3	F:GO:0005488; P:GO:0006796; F:GO:0016740	F:binding; P:phosphate-containing compound metabolic process; F:transferase activity			IPR000306 (SMART); IPR002423 (PFAM); IPR013083 (G3DSA:3.30.40.GENE3D); IPR027409 (G3DSA:3.50.7.GENE3D); IPR000306 (PFAM); mobidb-lite (MOBIDB_LITE); mobidb-lite (MOBIDB_LITE); mobidb-lite (MOBIDB_LITE); mobidb-lite (MOBIDB_LITE); PTHR11353:SF93 (PANTHER); IPR002423 (PANTHER); PTHR11353:SF93 (PANTHER); IPR002423 (PANTHER); IPR017455 (PROSITE_PROFILES); cd03334 (CDD); IPR011011 (SUPERFAMILY); IPR02…	F:GO:0005524; F:GO:0046872	F:ATP binding; F:metal ion binding
EV_DN77836_c1_g2_i3	1-phosphatidylinositol-3-phosphate 5-kinase FAB1B	3198	20	0	64.15	6	F:GO:0005515; P:GO:0006457; F:GO:0016307; P:GO:0016310; C:GO:0044444; P:GO:0046488	F:protein binding; P:protein folding; F:phosphatidylinositol phosphate kinase activity; P:phosphorylation; C:cytoplasmic part; P:phosphatidylinositol metabolic process			IPR002423 (PFAM); IPR027409 (G3DSA:3.50.7.GENE3D); mobidb-lite (MOBIDB_LITE); PTHR11353:SF93 (PANTHER); PTHR11353:SF93 (PANTHER); IPR002423 (PANTHER); IPR027409 (SUPERFAMILY)	F:GO:0005524	F:ATP binding
EV_DN77836_c1_g2_i5	1-phosphatidylinositol-3-phosphate 5-kinase FAB1B	4398	20	0	66.41	10	F:GO:0000166; F:GO:0000285; P:GO:0006458; C:GO:0010008; P:GO:0042147; F:GO:0043167; F:GO:0044183; P:GO:0046854; F:GO:0051082; P:GO:0061077	F:nucleotide binding; F:1-phosphatidylinositol-3-phosphate 5-kinase activity; P:'de novo' protein folding; C:endosome membrane; P:retrograde transport, endosome to Golgi; F:ion binding; F:protein folding chaperone; P:phosphatidylinositol phosphorylation; F:unfolded protein binding; P:chaperone-mediated protein folding	EC:2.7.1.150	1-phosphatidylinositol-3-phosphate 5-kinase	IPR000306 (SMART); IPR002423 (PFAM); IPR027409 (G3DSA:3.50.7.GENE3D); IPR013083 (G3DSA:3.30.40.GENE3D); IPR000306 (PFAM); mobidb-lite (MOBIDB_LITE); mobidb-lite (MOBIDB_LITE); mobidb-lite (MOBIDB_LITE); mobidb-lite (MOBIDB_LITE); PTHR11353:SF93 (PANTHER); IPR002423 (PANTHER); IPR002423 (PANTHER); PTHR11353:SF93 (PANTHER); IPR017455 (PROSITE_PROFILES); cd03334 (CDD); IPR011011 (SUPERFAMILY); IPR02…	F:GO:0005524; F:GO:0046872	F:ATP binding; F:metal ion binding
EV_DN77836_c1_g2_i1	1-phosphatidylinositol-3-phosphate 5-kinase FAB1B	4636	20	0	66.41	10	F:GO:0000166; F:GO:0000285; P:GO:0006458; C:GO:0010008; P:GO:0042147; F:GO:0043167; F:GO:0044183; P:GO:0046854; F:GO:0051082; P:GO:0061077	F:nucleotide binding; F:1-phosphatidylinositol-3-phosphate 5-kinase activity; P:'de novo' protein folding; C:endosome membrane; P:retrograde transport, endosome to Golgi; F:ion binding; F:protein folding chaperone; P:phosphatidylinositol phosphorylation; F:unfolded protein binding; P:chaperone-mediated protein folding	EC:2.7.1.150	1-phosphatidylinositol-3-phosphate 5-kinase	IPR000306 (SMART); IPR027409 (G3DSA:3.50.7.GENE3D); IPR002423 (PFAM); IPR013083 (G3DSA:3.30.40.GENE3D); IPR000306 (PFAM); mobidb-lite (MOBIDB_LITE); mobidb-lite (MOBIDB_LITE); mobidb-lite (MOBIDB_LITE); mobidb-lite (MOBIDB_LITE); PTHR11353:SF93 (PANTHER); IPR002423 (PANTHER); IPR017455 (PROSITE_PROFILES); cd03334 (CDD); IPR011011 (SUPERFAMILY); IPR027409 (SUPERFAMILY); IPR027410 (SUPERFAMILY)	F:GO:0005524; F:GO:0046872	F:ATP binding; F:metal ion binding
EV_DN77836_c1_g2_i12	1-phosphatidylinositol-3-phosphate 5-kinase FAB1B	6287	20	0	66.55	4	F:GO:0016301; P:GO:0016310; F:GO:0043167; P:GO:0046488	F:kinase activity; P:phosphorylation; F:ion binding; P:phosphatidylinositol metabolic process			IPR000306 (SMART); IPR027410 (G3DSA:3.30.260.GENE3D); IPR027409 (G3DSA:3.50.7.GENE3D); IPR002423 (PFAM); IPR000306 (PFAM); IPR013083 (G3DSA:3.30.40.GENE3D); mobidb-lite (MOBIDB_LITE); mobidb-lite (MOBIDB_LITE); mobidb-lite (MOBIDB_LITE); mobidb-lite (MOBIDB_LITE); PTHR11353:SF93 (PANTHER); IPR002423 (PANTHER); IPR002423 (PANTHER); IPR017455 (PROSITE_PROFILES); cd03334 (CDD); IPR011011 (SUPERFAMIL…	F:GO:0005524; F:GO:0046872	F:ATP binding; F:metal ion binding
EV_DN77836_c1_g2_i9	1-phosphatidylinositol-3-phosphate 5-kinase FAB1B	6735	20	0	71.35	4	F:GO:0016301; P:GO:0016310; F:GO:0043167; P:GO:0046488	F:kinase activity; P:phosphorylation; F:ion binding; P:phosphatidylinositol metabolic process			IPR002498 (SMART); IPR027484 (G3DSA:3.30.800.GENE3D); IPR002498 (PFAM); IPR027483 (G3DSA:3.30.810.GENE3D); mobidb-lite (MOBIDB_LITE); mobidb-lite (MOBIDB_LITE); IPR002423 (PANTHER); PTHR11353:SF93 (PANTHER); IPR002498 (PROSITE_PROFILES); SSF56104 (SUPERFAMILY)	F:GO:0005524; F:GO:0016307; P:GO:0046488	F:ATP binding; F:phosphatidylinositol phosphate kinase activity; P:phosphatidylinositol metabolic process
EV_DN77836_c1_g2_i8	1-phosphatidylinositol-3-phosphate 5-kinase FAB1B	6970	20	0	71.23	4	F:GO:0016301; P:GO:0016310; F:GO:0043167; P:GO:0046488	F:kinase activity; P:phosphorylation; F:ion binding; P:phosphatidylinositol metabolic process			IPR002498 (SMART); IPR027484 (G3DSA:3.30.800.GENE3D); IPR027483 (G3DSA:3.30.810.GENE3D); IPR002498 (PFAM); mobidb-lite (MOBIDB_LITE); mobidb-lite (MOBIDB_LITE); PTHR11353:SF93 (PANTHER); IPR002423 (PANTHER); IPR002498 (PROSITE_PROFILES); SSF56104 (SUPERFAMILY)	F:GO:0005524; F:GO:0016307; P:GO:0046488	F:ATP binding; F:phosphatidylinositol phosphate kinase activity; P:phosphatidylinositol metabolic process
EV_DN63765_c0_g1_i1	1-phosphatidylinositol-3-phosphate 5-kinase FAB1B isoform X1	1058	20	3.52e-06	96.43	12	F:GO:0000166; F:GO:0000285; F:GO:0005524; C:GO:0010008; F:GO:0016301; F:GO:0016307; F:GO:0016308; P:GO:0016310; F:GO:0016740; P:GO:0046488; P:GO:0046854; F:GO:0046872	F:nucleotide binding; F:1-phosphatidylinositol-3-phosphate 5-kinase activity; F:ATP binding; C:endosome membrane; F:kinase activity; F:phosphatidylinositol phosphate kinase activity; F:1-phosphatidylinositol-4-phosphate 5-kinase activity; P:phosphorylation; F:transferase activity; P:phosphatidylinositol metabolic process; P:phosphatidylinositol phosphorylation; F:metal ion binding			no IPS match	no IPS match	no IPS match
EV_DN187093_c0_g1_i1	1-phosphatidylinositol-3-phosphate 5-kinase FAB1B isoform X1	295	20	7.39e-31	81.67	4	F:GO:0005524; F:GO:0016307; P:GO:0046854; F:GO:0046872	F:ATP binding; F:phosphatidylinositol phosphate kinase activity; P:phosphatidylinositol phosphorylation; F:metal ion binding			mobidb-lite (MOBIDB_LITE); mobidb-lite (MOBIDB_LITE)	no GO terms	no GO terms
EV_DN75254_c0_g1_i6	1-phosphatidylinositol-3-phosphate 5-kinase FAB1B-like	3949	20	0	57.41	9	F:GO:0000166; F:GO:0005524; F:GO:0016301; F:GO:0016307; P:GO:0016310; F:GO:0016740; P:GO:0046488; P:GO:0046854; F:GO:0046872	F:nucleotide binding; F:ATP binding; F:kinase activity; F:phosphatidylinositol phosphate kinase activity; P:phosphorylation; F:transferase activity; P:phosphatidylinositol metabolic process; P:phosphatidylinositol phosphorylation; F:metal ion binding			IPR002498 (SMART); IPR002498 (PFAM); G3DSA:1.20.58.1870 (GENE3D); IPR027484 (G3DSA:3.30.800.GENE3D); PTHR11353:SF93 (PANTHER); IPR002423 (PANTHER); PTHR11353:SF93 (PANTHER); IPR002423 (PANTHER); IPR002498 (PROSITE_PROFILES); SSF56104 (SUPERFAMILY)	F:GO:0005524; F:GO:0016307; P:GO:0046488	F:ATP binding; F:phosphatidylinositol phosphate kinase activity; P:phosphatidylinositol metabolic process
EV_DN75254_c0_g1_i8	1-phosphatidylinositol-3-phosphate 5-kinase FAB1B-like	4722	20	0	69.72	4	F:GO:0005524; F:GO:0016307; P:GO:0046854; F:GO:0046872	F:ATP binding; F:phosphatidylinositol phosphate kinase activity; P:phosphatidylinositol phosphorylation; F:metal ion binding			IPR002498 (SMART); G3DSA:1.20.58.1870 (GENE3D); IPR002498 (PFAM); IPR027484 (G3DSA:3.30.800.GENE3D); PTHR11353:SF93 (PANTHER); IPR002423 (PANTHER); IPR002423 (PANTHER); PTHR11353:SF93 (PANTHER); IPR002423 (PANTHER); PTHR11353:SF93 (PANTHER); PTHR11353:SF93 (PANTHER); IPR002498 (PROSITE_PROFILES); SSF56104 (SUPERFAMILY)	F:GO:0005524; F:GO:0016307; P:GO:0046488	F:ATP binding; F:phosphatidylinositol phosphate kinase activity; P:phosphatidylinositol metabolic process
EV_DN75254_c0_g1_i4	1-phosphatidylinositol-3-phosphate 5-kinase FAB1B-like	4810	20	0	69.84	4	F:GO:0005524; F:GO:0016307; P:GO:0046854; F:GO:0046872	F:ATP binding; F:phosphatidylinositol phosphate kinase activity; P:phosphatidylinositol phosphorylation; F:metal ion binding			IPR002498 (SMART); IPR027484 (G3DSA:3.30.800.GENE3D); IPR002498 (PFAM); PTHR11353:SF93 (PANTHER); IPR002423 (PANTHER); IPR002423 (PANTHER); PTHR11353:SF93 (PANTHER); IPR002423 (PANTHER); PTHR11353:SF93 (PANTHER); IPR002498 (PROSITE_PROFILES); SSF56104 (SUPERFAMILY)	F:GO:0005524; F:GO:0016307; P:GO:0046488	F:ATP binding; F:phosphatidylinositol phosphate kinase activity; P:phosphatidylinositol metabolic process
EV_DN75254_c0_g1_i9	1-phosphatidylinositol-3-phosphate 5-kinase FAB1B-like	4816	20	0	73.36	4	F:GO:0005524; F:GO:0016307; P:GO:0046854; F:GO:0046872	F:ATP binding; F:phosphatidylinositol phosphate kinase activity; P:phosphatidylinositol phosphorylation; F:metal ion binding			IPR002498 (SMART); IPR002498 (PFAM); IPR027484 (G3DSA:3.30.800.GENE3D); G3DSA:1.20.58.1870 (GENE3D); IPR002423 (PANTHER); PTHR11353:SF93 (PANTHER); IPR002498 (PROSITE_PROFILES); SSF56104 (SUPERFAMILY)	F:GO:0005524; F:GO:0016307; P:GO:0046488	F:ATP binding; F:phosphatidylinositol phosphate kinase activity; P:phosphatidylinositol metabolic process
EV_DN75254_c0_g1_i11	1-phosphatidylinositol-3-phosphate 5-kinase FAB1B-like	4817	20	0	73.87	4	F:GO:0005524; F:GO:0016307; P:GO:0046854; F:GO:0046872	F:ATP binding; F:phosphatidylinositol phosphate kinase activity; P:phosphatidylinositol phosphorylation; F:metal ion binding			IPR002498 (SMART); IPR002498 (PFAM); G3DSA:1.20.58.1870 (GENE3D); IPR027484 (G3DSA:3.30.800.GENE3D); PTHR11353:SF93 (PANTHER); IPR002423 (PANTHER); IPR002423 (PANTHER); PTHR11353:SF93 (PANTHER); IPR002423 (PANTHER); PTHR11353:SF93 (PANTHER); IPR002498 (PROSITE_PROFILES); SSF56104 (SUPERFAMILY)	F:GO:0005524; F:GO:0016307; P:GO:0046488	F:ATP binding; F:phosphatidylinositol phosphate kinase activity; P:phosphatidylinositol metabolic process
EV_DN77836_c1_g2_i14	1-phosphatidylinositol-3-phosphate 5-kinase FAB1B-like isoform X1	1981	20	5.79e-30	60.63	2	P:GO:0009987; F:GO:0016740	P:cellular process; F:transferase activity			IPR000306 (SMART); IPR013083 (G3DSA:3.30.40.GENE3D); IPR000306 (PFAM); mobidb-lite (MOBIDB_LITE); PTHR13510 (PANTHER); PTHR13510:SF43 (PANTHER); IPR017455 (PROSITE_PROFILES); IPR011011 (SUPERFAMILY)	F:GO:0046872	F:metal ion binding
EV_DN77836_c1_g2_i10	1-phosphatidylinositol-3-phosphate 5-kinase FAB1B-like isoform X1	2017	20	6.13e-30	60.52	2	P:GO:0009987; F:GO:0016740	P:cellular process; F:transferase activity			IPR000306 (SMART); IPR000306 (PFAM); IPR013083 (G3DSA:3.30.40.GENE3D); mobidb-lite (MOBIDB_LITE); mobidb-lite (MOBIDB_LITE); PTHR13510:SF43 (PANTHER); PTHR13510 (PANTHER); IPR017455 (PROSITE_PROFILES); IPR011011 (SUPERFAMILY)	F:GO:0046872	F:metal ion binding
EV_DN73100_c1_g1_i1	1-phosphatidylinositol-3-phosphate 5-kinase FAB1B-like isoform X1	2634	20	1.08e-23	57.82	10	F:GO:0000166; F:GO:0005524; C:GO:0016020; C:GO:0016021; F:GO:0016301; F:GO:0016307; P:GO:0016310; F:GO:0016740; P:GO:0046488; P:GO:0046854	F:nucleotide binding; F:ATP binding; C:membrane; C:integral component of membrane; F:kinase activity; F:phosphatidylinositol phosphate kinase activity; P:phosphorylation; F:transferase activity; P:phosphatidylinositol metabolic process; P:phosphatidylinositol phosphorylation			mobidb-lite (MOBIDB_LITE); IPR002423 (PANTHER); PTHR11353:SF87 (PANTHER)	F:GO:0005524	F:ATP binding
EV_DN75254_c0_g1_i10	1-phosphatidylinositol-3-phosphate 5-kinase FAB1C	3470	20	0	57.07	3	F:GO:0005488; P:GO:0006796; F:GO:0016740	F:binding; P:phosphate-containing compound metabolic process; F:transferase activity			IPR002498 (SMART); G3DSA:1.20.58.1870 (GENE3D); IPR027409 (G3DSA:3.50.7.GENE3D); IPR002498 (PFAM); IPR027484 (G3DSA:3.30.800.GENE3D); IPR002423 (PFAM); PTHR11353:SF93 (PANTHER); IPR002423 (PANTHER); PTHR11353:SF93 (PANTHER); IPR002423 (PANTHER); IPR002498 (PROSITE_PROFILES); cd03334 (CDD); SSF56104 (SUPERFAMILY); IPR027409 (SUPERFAMILY)	F:GO:0005524; F:GO:0016307; P:GO:0046488	F:ATP binding; F:phosphatidylinositol phosphate kinase activity; P:phosphatidylinositol metabolic process
EV_DN75254_c0_g1_i13	1-phosphatidylinositol-3-phosphate 5-kinase FAB1C	3558	20	0	57.56	3	F:GO:0005488; P:GO:0006796; F:GO:0016740	F:binding; P:phosphate-containing compound metabolic process; F:transferase activity			IPR002498 (SMART); IPR027484 (G3DSA:3.30.800.GENE3D); IPR002423 (PFAM); IPR027409 (G3DSA:3.50.7.GENE3D); IPR002498 (PFAM); IPR002423 (PANTHER); PTHR11353:SF93 (PANTHER); PTHR11353:SF93 (PANTHER); IPR002423 (PANTHER); IPR002423 (PANTHER); PTHR11353:SF93 (PANTHER); IPR002498 (PROSITE_PROFILES); cd03334 (CDD); IPR027409 (SUPERFAMILY); SSF56104 (SUPERFAMILY)	F:GO:0005524; F:GO:0016307; P:GO:0046488	F:ATP binding; F:phosphatidylinositol phosphate kinase activity; P:phosphatidylinositol metabolic process
EV_DN75254_c0_g1_i3	1-phosphatidylinositol-3-phosphate 5-kinase FAB1C	3564	20	0	61.66	3	F:GO:0005488; P:GO:0006796; F:GO:0016301	F:binding; P:phosphate-containing compound metabolic process; F:kinase activity			IPR027409 (G3DSA:3.50.7.GENE3D); IPR002423 (PFAM); IPR002423 (PANTHER); IPR002423 (PANTHER); PTHR11353:SF93 (PANTHER); PTHR11353:SF93 (PANTHER); cd03334 (CDD); IPR027409 (SUPERFAMILY)	F:GO:0005524	F:ATP binding
EV_DN75254_c0_g1_i12	1-phosphatidylinositol-3-phosphate 5-kinase FAB1C	4243	20	0	60.24	3	F:GO:0005488; P:GO:0006796; F:GO:0016301	F:binding; P:phosphate-containing compound metabolic process; F:kinase activity			IPR002498 (SMART); IPR027409 (G3DSA:3.50.7.GENE3D); G3DSA:1.20.58.1870 (GENE3D); IPR027484 (G3DSA:3.30.800.GENE3D); IPR002498 (PFAM); IPR002423 (PFAM); IPR002423 (PANTHER); IPR002423 (PANTHER); IPR002423 (PANTHER); PTHR11353:SF93 (PANTHER); IPR002423 (PANTHER); PTHR11353:SF93 (PANTHER); PTHR11353:SF93 (PANTHER); PTHR11353:SF93 (PANTHER); IPR002498 (PROSITE_PROFILES); cd03334 (CDD); IPR027409 (SUP…	F:GO:0005524; F:GO:0016307; P:GO:0046488	F:ATP binding; F:phosphatidylinositol phosphate kinase activity; P:phosphatidylinositol metabolic process
EV_DN75254_c0_g1_i7	1-phosphatidylinositol-3-phosphate 5-kinase FAB1C	4331	20	0	57.85	3	F:GO:0005488; P:GO:0006796; F:GO:0016301	F:binding; P:phosphate-containing compound metabolic process; F:kinase activity			IPR002498 (SMART); IPR027484 (G3DSA:3.30.800.GENE3D); IPR002423 (PFAM); IPR027409 (G3DSA:3.50.7.GENE3D); IPR002498 (PFAM); IPR002423 (PANTHER); IPR002423 (PANTHER); PTHR11353:SF93 (PANTHER); PTHR11353:SF93 (PANTHER); IPR002498 (PROSITE_PROFILES); cd03334 (CDD); IPR027409 (SUPERFAMILY); SSF56104 (SUPERFAMILY)	F:GO:0005524; F:GO:0016307; P:GO:0046488	F:ATP binding; F:phosphatidylinositol phosphate kinase activity; P:phosphatidylinositol metabolic process
EV_DN75254_c0_g1_i5	1-phosphatidylinositol-3-phosphate 5-kinase FAB1C	4337	20	0	63.51	3	F:GO:0005488; P:GO:0006796; F:GO:0016301	F:binding; P:phosphate-containing compound metabolic process; F:kinase activity			IPR027409 (G3DSA:3.50.7.GENE3D); IPR002423 (PFAM); PTHR11353:SF93 (PANTHER); IPR002423 (PANTHER); cd03334 (CDD); IPR027409 (SUPERFAMILY)	F:GO:0005524	F:ATP binding
EV_DN75254_c0_g1_i1	1-phosphatidylinositol-3-phosphate 5-kinase FAB1C	4338	20	0	61.57	3	F:GO:0005488; P:GO:0006796; F:GO:0016301	F:binding; P:phosphate-containing compound metabolic process; F:kinase activity			IPR002423 (PFAM); IPR027409 (G3DSA:3.50.7.GENE3D); PTHR11353:SF93 (PANTHER); IPR002423 (PANTHER); IPR002423 (PANTHER); cd03334 (CDD); IPR027409 (SUPERFAMILY)	F:GO:0005524	F:ATP binding
EV_DN75254_c0_g1_i2	1-phosphatidylinositol-3-phosphate 5-kinase FAB1C	4425	20	0	63.93	3	F:GO:0005488; P:GO:0006796; F:GO:0016301	F:binding; P:phosphate-containing compound metabolic process; F:kinase activity			IPR027409 (G3DSA:3.50.7.GENE3D); IPR002423 (PFAM); PTHR11353:SF93 (PANTHER); IPR002423 (PANTHER); cd03334 (CDD); IPR027409 (SUPERFAMILY)	F:GO:0005524	F:ATP binding
EV_DN74949_c2_g1_i5	1-phosphatidylinositol-3-phosphate 5-kinase FAB1C	4722	20	0	66.24	6	F:GO:0005515; P:GO:0006457; F:GO:0016307; P:GO:0016310; C:GO:0044444; P:GO:0046488	F:protein binding; P:protein folding; F:phosphatidylinositol phosphate kinase activity; P:phosphorylation; C:cytoplasmic part; P:phosphatidylinositol metabolic process			IPR002498 (SMART); G3DSA:1.20.58.1870 (GENE3D); IPR027484 (G3DSA:3.30.800.GENE3D); IPR002498 (PFAM); IPR027409 (G3DSA:3.50.7.GENE3D); IPR002423 (PFAM); mobidb-lite (MOBIDB_LITE); mobidb-lite (MOBIDB_LITE); PTHR11353:SF101 (PANTHER); IPR002423 (PANTHER); PTHR11353:SF101 (PANTHER); IPR002423 (PANTHER); IPR002498 (PROSITE_PROFILES); cd03334 (CDD); IPR027409 (SUPERFAMILY); SSF56104 (SUPERFAMILY)	F:GO:0005524; F:GO:0016307; P:GO:0046488	F:ATP binding; F:phosphatidylinositol phosphate kinase activity; P:phosphatidylinositol metabolic process
EV_DN74949_c2_g1_i3	1-phosphatidylinositol-3-phosphate 5-kinase FAB1C	4820	20	0	64.84	6	F:GO:0005515; P:GO:0006457; F:GO:0016307; P:GO:0016310; C:GO:0044444; P:GO:0046488	F:protein binding; P:protein folding; F:phosphatidylinositol phosphate kinase activity; P:phosphorylation; C:cytoplasmic part; P:phosphatidylinositol metabolic process			IPR002498 (SMART); G3DSA:1.20.58.1870 (GENE3D); IPR027484 (G3DSA:3.30.800.GENE3D); IPR002498 (PFAM); mobidb-lite (MOBIDB_LITE); PTHR11353:SF101 (PANTHER); IPR002423 (PANTHER); IPR002498 (PROSITE_PROFILES); SSF56104 (SUPERFAMILY)	F:GO:0005524; F:GO:0016307; P:GO:0046488	F:ATP binding; F:phosphatidylinositol phosphate kinase activity; P:phosphatidylinositol metabolic process
EV_DN74949_c2_g1_i4	1-phosphatidylinositol-3-phosphate 5-kinase FAB1C	4988	20	0	66.69	6	F:GO:0005515; P:GO:0006457; F:GO:0016307; P:GO:0016310; C:GO:0044444; P:GO:0046488	F:protein binding; P:protein folding; F:phosphatidylinositol phosphate kinase activity; P:phosphorylation; C:cytoplasmic part; P:phosphatidylinositol metabolic process			IPR002498 (SMART); G3DSA:1.20.58.1870 (GENE3D); IPR027484 (G3DSA:3.30.800.GENE3D); IPR002498 (PFAM); mobidb-lite (MOBIDB_LITE); IPR002423 (PANTHER); IPR002423 (PANTHER); PTHR11353:SF101 (PANTHER); PTHR11353:SF101 (PANTHER); PTHR11353:SF101 (PANTHER); IPR002498 (PROSITE_PROFILES); SSF56104 (SUPERFAMILY)	F:GO:0005524; F:GO:0016307; P:GO:0046488	F:ATP binding; F:phosphatidylinositol phosphate kinase activity; P:phosphatidylinositol metabolic process
EV_DN79070_c1_g4_i8	1-phosphatidylinositol-3-phosphate 5-kinase FAB1C	5340	20	0	63.74	4	F:GO:0005524; F:GO:0016307; P:GO:0046488; P:GO:0046854	F:ATP binding; F:phosphatidylinositol phosphate kinase activity; P:phosphatidylinositol metabolic process; P:phosphatidylinositol phosphorylation			IPR002498 (SMART); IPR027410 (G3DSA:3.30.260.GENE3D); IPR002423 (PFAM); IPR027409 (G3DSA:3.50.7.GENE3D); IPR027484 (G3DSA:3.30.800.GENE3D); IPR027483 (G3DSA:3.30.810.GENE3D); IPR002498 (PFAM); mobidb-lite (MOBIDB_LITE); mobidb-lite (MOBIDB_LITE); IPR002423 (PANTHER); IPR002423 (PANTHER); PTHR11353:SF101 (PANTHER); PTHR11353:SF101 (PANTHER); PTHR11353:SF101 (PANTHER); IPR002423 (PANTHER); IPR00249…	F:GO:0005524; F:GO:0016307; P:GO:0046488	F:ATP binding; F:phosphatidylinositol phosphate kinase activity; P:phosphatidylinositol metabolic process
EV_DN74949_c2_g1_i1	1-phosphatidylinositol-3-phosphate 5-kinase FAB1C	5671	20	0	63.2	6	F:GO:0005524; F:GO:0016301; F:GO:0016307; P:GO:0016310; P:GO:0046488; P:GO:0046854	F:ATP binding; F:kinase activity; F:phosphatidylinositol phosphate kinase activity; P:phosphorylation; P:phosphatidylinositol metabolic process; P:phosphatidylinositol phosphorylation			IPR002498 (SMART); IPR002498 (PFAM); IPR027409 (G3DSA:3.50.7.GENE3D); IPR002423 (PFAM); IPR027484 (G3DSA:3.30.800.GENE3D); IPR027410 (G3DSA:3.30.260.GENE3D); mobidb-lite (MOBIDB_LITE); mobidb-lite (MOBIDB_LITE); IPR002423 (PANTHER); IPR002423 (PANTHER); PTHR11353:SF101 (PANTHER); PTHR11353:SF101 (PANTHER); IPR002498 (PROSITE_PROFILES); cd03334 (CDD); SSF56104 (SUPERFAMILY); IPR027409 (SUPERFAMILY)	F:GO:0005524; F:GO:0016307; P:GO:0046488	F:ATP binding; F:phosphatidylinositol phosphate kinase activity; P:phosphatidylinositol metabolic process
EV_DN79070_c1_g4_i3	1-phosphatidylinositol-3-phosphate 5-kinase FAB1C	5975	20	0	63.88	4	F:GO:0005524; F:GO:0016307; P:GO:0046488; P:GO:0046854	F:ATP binding; F:phosphatidylinositol phosphate kinase activity; P:phosphatidylinositol metabolic process; P:phosphatidylinositol phosphorylation			IPR002498 (SMART); IPR002423 (PFAM); IPR027409 (G3DSA:3.50.7.GENE3D); IPR027484 (G3DSA:3.30.800.GENE3D); IPR027483 (G3DSA:3.30.810.GENE3D); IPR002498 (PFAM); mobidb-lite (MOBIDB_LITE); PTHR11353:SF101 (PANTHER); IPR002423 (PANTHER); IPR002498 (PROSITE_PROFILES); SSF56104 (SUPERFAMILY); IPR027409 (SUPERFAMILY)	F:GO:0005524; F:GO:0016307; P:GO:0046488	F:ATP binding; F:phosphatidylinositol phosphate kinase activity; P:phosphatidylinositol metabolic process
EV_DN79070_c1_g4_i9	1-phosphatidylinositol-3-phosphate 5-kinase FAB1C	6105	20	0	64.58	6	F:GO:0005524; F:GO:0016301; F:GO:0016307; P:GO:0016310; P:GO:0046488; P:GO:0046854	F:ATP binding; F:kinase activity; F:phosphatidylinositol phosphate kinase activity; P:phosphorylation; P:phosphatidylinositol metabolic process; P:phosphatidylinositol phosphorylation			IPR002423 (PFAM); IPR027410 (G3DSA:3.30.260.GENE3D); IPR027409 (G3DSA:3.50.7.GENE3D); mobidb-lite (MOBIDB_LITE); mobidb-lite (MOBIDB_LITE); IPR002423 (PANTHER); PTHR11353:SF101 (PANTHER); PTHR11353:SF101 (PANTHER); IPR002423 (PANTHER); cd03334 (CDD); IPR027409 (SUPERFAMILY)	F:GO:0005524	F:ATP binding
EV_DN73100_c1_g1_i9	1-phosphatidylinositol-3-phosphate 5-kinase FAB1D	2665	20	0	58.75	8	F:GO:0000166; F:GO:0005524; F:GO:0016301; F:GO:0016307; P:GO:0016310; F:GO:0016740; P:GO:0046488; P:GO:0046854	F:nucleotide binding; F:ATP binding; F:kinase activity; F:phosphatidylinositol phosphate kinase activity; P:phosphorylation; F:transferase activity; P:phosphatidylinositol metabolic process; P:phosphatidylinositol phosphorylation			IPR002498 (SMART); IPR002498 (PFAM); IPR027484 (G3DSA:3.30.800.GENE3D); G3DSA:1.20.58.1870 (GENE3D); mobidb-lite (MOBIDB_LITE); PTHR11353:SF107 (PANTHER); PTHR11353:SF107 (PANTHER); IPR002423 (PANTHER); IPR002423 (PANTHER); IPR002498 (PROSITE_PROFILES); SSF56104 (SUPERFAMILY)	F:GO:0005524; F:GO:0016307; P:GO:0046488	F:ATP binding; F:phosphatidylinositol phosphate kinase activity; P:phosphatidylinositol metabolic process
EV_DN77934_c1_g2_i9	1-phosphatidylinositol-3-phosphate 5-kinase FAB1D	4603	20	0	61.11	7	F:GO:0005515; P:GO:0006457; C:GO:0016020; F:GO:0016307; P:GO:0016310; C:GO:0044444; P:GO:0046488	F:protein binding; P:protein folding; C:membrane; F:phosphatidylinositol phosphate kinase activity; P:phosphorylation; C:cytoplasmic part; P:phosphatidylinositol metabolic process			IPR002498 (SMART); IPR027484 (G3DSA:3.30.800.GENE3D); IPR002423 (PFAM); G3DSA:1.20.58.1870 (GENE3D); IPR027409 (G3DSA:3.50.7.GENE3D); IPR002498 (PFAM); mobidb-lite (MOBIDB_LITE); mobidb-lite (MOBIDB_LITE); mobidb-lite (MOBIDB_LITE); mobidb-lite (MOBIDB_LITE); IPR002423 (PANTHER); IPR002423 (PANTHER); IPR002423 (PANTHER); PTHR11353:SF107 (PANTHER); PTHR11353:SF107 (PANTHER); PTHR11353:SF107 (PANTH…	F:GO:0005524; F:GO:0016307; P:GO:0046488	F:ATP binding; F:phosphatidylinositol phosphate kinase activity; P:phosphatidylinositol metabolic process
EV_DN77934_c1_g2_i6	1-phosphatidylinositol-3-phosphate 5-kinase FAB1D	4755	20	0	61.05	7	F:GO:0005515; P:GO:0006457; C:GO:0016020; F:GO:0016307; P:GO:0016310; C:GO:0044444; P:GO:0046488	F:protein binding; P:protein folding; C:membrane; F:phosphatidylinositol phosphate kinase activity; P:phosphorylation; C:cytoplasmic part; P:phosphatidylinositol metabolic process			IPR002498 (SMART); IPR002423 (PFAM); IPR027484 (G3DSA:3.30.800.GENE3D); G3DSA:1.20.58.1870 (GENE3D); IPR027409 (G3DSA:3.50.7.GENE3D); IPR002498 (PFAM); mobidb-lite (MOBIDB_LITE); mobidb-lite (MOBIDB_LITE); mobidb-lite (MOBIDB_LITE); mobidb-lite (MOBIDB_LITE); IPR002423 (PANTHER); IPR002423 (PANTHER); PTHR11353:SF107 (PANTHER); PTHR11353:SF107 (PANTHER); IPR002498 (PROSITE_PROFILES); cd03334 (CDD)…	F:GO:0005524; F:GO:0016307; P:GO:0046488	F:ATP binding; F:phosphatidylinositol phosphate kinase activity; P:phosphatidylinositol metabolic process
EV_DN77934_c1_g2_i5	1-phosphatidylinositol-3-phosphate 5-kinase FAB1D	5230	20	0	64.42	3	F:GO:0016301; P:GO:0016310; P:GO:0046488	F:kinase activity; P:phosphorylation; P:phosphatidylinositol metabolic process			IPR002498 (SMART); IPR027483 (G3DSA:3.30.810.GENE3D); IPR002423 (PFAM); IPR002498 (PFAM); IPR013083 (G3DSA:3.30.40.GENE3D); IPR027484 (G3DSA:3.30.800.GENE3D); IPR027409 (G3DSA:3.50.7.GENE3D); mobidb-lite (MOBIDB_LITE); mobidb-lite (MOBIDB_LITE); IPR002423 (PANTHER); IPR002423 (PANTHER); PTHR11353:SF107 (PANTHER); PTHR11353:SF107 (PANTHER); IPR002498 (PROSITE_PROFILES); IPR027409 (SUPERFAMILY); SS…	F:GO:0005524; F:GO:0016307; P:GO:0046488	F:ATP binding; F:phosphatidylinositol phosphate kinase activity; P:phosphatidylinositol metabolic process
EV_DN77934_c1_g2_i1	1-phosphatidylinositol-3-phosphate 5-kinase FAB1D	5612	20	0	64.42	3	F:GO:0016301; P:GO:0016310; P:GO:0046488	F:kinase activity; P:phosphorylation; P:phosphatidylinositol metabolic process			IPR002498 (SMART); IPR027409 (G3DSA:3.50.7.GENE3D); IPR027483 (G3DSA:3.30.810.GENE3D); IPR002498 (PFAM); IPR002423 (PFAM); IPR027484 (G3DSA:3.30.800.GENE3D); IPR013083 (G3DSA:3.30.40.GENE3D); mobidb-lite (MOBIDB_LITE); mobidb-lite (MOBIDB_LITE); PTHR11353:SF107 (PANTHER); PTHR11353:SF107 (PANTHER); PTHR11353:SF107 (PANTHER); IPR002423 (PANTHER); IPR002423 (PANTHER); IPR002423 (PANTHER); IPR002498…	F:GO:0005524; F:GO:0016307; P:GO:0046488	F:ATP binding; F:phosphatidylinositol phosphate kinase activity; P:phosphatidylinositol metabolic process
EV_DN77934_c1_g2_i7	1-phosphatidylinositol-3-phosphate 5-kinase FAB1D	5871	20	0	64.42	3	F:GO:0016301; P:GO:0016310; P:GO:0046488	F:kinase activity; P:phosphorylation; P:phosphatidylinositol metabolic process			IPR002498 (SMART); IPR027483 (G3DSA:3.30.810.GENE3D); IPR002423 (PFAM); IPR002498 (PFAM); IPR013083 (G3DSA:3.30.40.GENE3D); IPR027484 (G3DSA:3.30.800.GENE3D); IPR027409 (G3DSA:3.50.7.GENE3D); mobidb-lite (MOBIDB_LITE); mobidb-lite (MOBIDB_LITE); IPR002423 (PANTHER); IPR002423 (PANTHER); PTHR11353:SF107 (PANTHER); PTHR11353:SF107 (PANTHER); IPR002498 (PROSITE_PROFILES); IPR027409 (SUPERFAMILY); SS…	F:GO:0005524; F:GO:0016307; P:GO:0046488	F:ATP binding; F:phosphatidylinositol phosphate kinase activity; P:phosphatidylinositol metabolic process
EV_DN73100_c1_g1_i7	1-phosphatidylinositol-3-phosphate 5-kinase FAB1D	6102	20	0	58.83	6	F:GO:0005524; F:GO:0016301; F:GO:0016307; P:GO:0016310; P:GO:0046488; P:GO:0046854	F:ATP binding; F:kinase activity; F:phosphatidylinositol phosphate kinase activity; P:phosphorylation; P:phosphatidylinositol metabolic process; P:phosphatidylinositol phosphorylation			IPR002498 (SMART); IPR027410 (G3DSA:3.30.260.GENE3D); IPR002498 (PFAM); IPR002423 (PFAM); IPR027483 (G3DSA:3.30.810.GENE3D); IPR027409 (G3DSA:3.50.7.GENE3D); IPR027484 (G3DSA:3.30.800.GENE3D); mobidb-lite (MOBIDB_LITE); mobidb-lite (MOBIDB_LITE); mobidb-lite (MOBIDB_LITE); IPR002423 (PANTHER); IPR002423 (PANTHER); PTHR11353:SF107 (PANTHER); IPR002423 (PANTHER); PTHR11353:SF107 (PANTHER); PTHR1135…	F:GO:0005524; F:GO:0016307; P:GO:0046488	F:ATP binding; F:phosphatidylinositol phosphate kinase activity; P:phosphatidylinositol metabolic process
EV_DN73100_c1_g1_i3	1-phosphatidylinositol-3-phosphate 5-kinase FAB1D	6205	20	0	58.83	6	F:GO:0005524; F:GO:0016301; F:GO:0016307; P:GO:0016310; P:GO:0046488; P:GO:0046854	F:ATP binding; F:kinase activity; F:phosphatidylinositol phosphate kinase activity; P:phosphorylation; P:phosphatidylinositol metabolic process; P:phosphatidylinositol phosphorylation			IPR002498 (SMART); IPR027409 (G3DSA:3.50.7.GENE3D); IPR027484 (G3DSA:3.30.800.GENE3D); IPR027483 (G3DSA:3.30.810.GENE3D); IPR002423 (PFAM); IPR027410 (G3DSA:3.30.260.GENE3D); IPR002498 (PFAM); mobidb-lite (MOBIDB_LITE); mobidb-lite (MOBIDB_LITE); mobidb-lite (MOBIDB_LITE); PTHR11353:SF107 (PANTHER); PTHR11353:SF107 (PANTHER); PTHR11353:SF107 (PANTHER); IPR002423 (PANTHER); IPR002423 (PANTHER); IP…	F:GO:0005524; F:GO:0016307; P:GO:0046488	F:ATP binding; F:phosphatidylinositol phosphate kinase activity; P:phosphatidylinositol metabolic process
EV_DN73100_c1_g1_i8	1-phosphatidylinositol-3-phosphate 5-kinase FAB1D	6341	20	0	56.56	6	F:GO:0005524; F:GO:0016301; F:GO:0016307; P:GO:0016310; P:GO:0046488; P:GO:0046854	F:ATP binding; F:kinase activity; F:phosphatidylinositol phosphate kinase activity; P:phosphorylation; P:phosphatidylinositol metabolic process; P:phosphatidylinositol phosphorylation			IPR002498 (SMART); IPR027410 (G3DSA:3.30.260.GENE3D); IPR002498 (PFAM); IPR002423 (PFAM); IPR027484 (G3DSA:3.30.800.GENE3D); IPR027409 (G3DSA:3.50.7.GENE3D); IPR027483 (G3DSA:3.30.810.GENE3D); mobidb-lite (MOBIDB_LITE); mobidb-lite (MOBIDB_LITE); mobidb-lite (MOBIDB_LITE); IPR002423 (PANTHER); PTHR11353:SF107 (PANTHER); IPR002423 (PANTHER); PTHR11353:SF107 (PANTHER); IPR002423 (PANTHER); PTHR1135…	F:GO:0005524; F:GO:0016307; P:GO:0046488	F:ATP binding; F:phosphatidylinositol phosphate kinase activity; P:phosphatidylinositol metabolic process
EV_DN73100_c1_g1_i2	1-phosphatidylinositol-3-phosphate 5-kinase FAB1D	6388	20	0	57.03	6	F:GO:0005524; F:GO:0016301; F:GO:0016307; P:GO:0016310; P:GO:0046488; P:GO:0046854	F:ATP binding; F:kinase activity; F:phosphatidylinositol phosphate kinase activity; P:phosphorylation; P:phosphatidylinositol metabolic process; P:phosphatidylinositol phosphorylation			IPR002498 (SMART); IPR027484 (G3DSA:3.30.800.GENE3D); IPR002498 (PFAM); IPR027409 (G3DSA:3.50.7.GENE3D); IPR027410 (G3DSA:3.30.260.GENE3D); IPR002423 (PFAM); mobidb-lite (MOBIDB_LITE); mobidb-lite (MOBIDB_LITE); mobidb-lite (MOBIDB_LITE); IPR002423 (PANTHER); PTHR11353:SF107 (PANTHER); PTHR11353:SF107 (PANTHER); IPR002423 (PANTHER); PTHR11353:SF107 (PANTHER); IPR002423 (PANTHER); IPR002498 (PROSI…	F:GO:0005524; F:GO:0016307; P:GO:0046488	F:ATP binding; F:phosphatidylinositol phosphate kinase activity; P:phosphatidylinositol metabolic process
EV_DN73100_c1_g1_i4	1-phosphatidylinositol-3-phosphate 5-kinase FAB1D	6444	20	0	56.56	6	F:GO:0005524; F:GO:0016301; F:GO:0016307; P:GO:0016310; P:GO:0046488; P:GO:0046854	F:ATP binding; F:kinase activity; F:phosphatidylinositol phosphate kinase activity; P:phosphorylation; P:phosphatidylinositol metabolic process; P:phosphatidylinositol phosphorylation			IPR002498 (SMART); IPR002498 (PFAM); IPR027484 (G3DSA:3.30.800.GENE3D); IPR027483 (G3DSA:3.30.810.GENE3D); IPR027409 (G3DSA:3.50.7.GENE3D); IPR002423 (PFAM); IPR027410 (G3DSA:3.30.260.GENE3D); mobidb-lite (MOBIDB_LITE); mobidb-lite (MOBIDB_LITE); mobidb-lite (MOBIDB_LITE); PTHR11353:SF107 (PANTHER); PTHR11353:SF107 (PANTHER); IPR002423 (PANTHER); IPR002423 (PANTHER); IPR002498 (PROSITE_PROFILES);…	F:GO:0005524; F:GO:0016307; P:GO:0046488	F:ATP binding; F:phosphatidylinositol phosphate kinase activity; P:phosphatidylinositol metabolic process
EV_DN73100_c1_g1_i5	1-phosphatidylinositol-3-phosphate 5-kinase FAB1D	6491	20	0	57.03	6	F:GO:0005524; F:GO:0016301; F:GO:0016307; P:GO:0016310; P:GO:0046488; P:GO:0046854	F:ATP binding; F:kinase activity; F:phosphatidylinositol phosphate kinase activity; P:phosphorylation; P:phosphatidylinositol metabolic process; P:phosphatidylinositol phosphorylation			IPR002498 (SMART); IPR002423 (PFAM); IPR027409 (G3DSA:3.50.7.GENE3D); IPR027484 (G3DSA:3.30.800.GENE3D); IPR002498 (PFAM); IPR027410 (G3DSA:3.30.260.GENE3D); mobidb-lite (MOBIDB_LITE); mobidb-lite (MOBIDB_LITE); mobidb-lite (MOBIDB_LITE); PTHR11353:SF107 (PANTHER); IPR002423 (PANTHER); IPR002423 (PANTHER); PTHR11353:SF107 (PANTHER); IPR002498 (PROSITE_PROFILES); IPR027409 (SUPERFAMILY); SSF56104 …	F:GO:0005524; F:GO:0016307; P:GO:0046488	F:ATP binding; F:phosphatidylinositol phosphate kinase activity; P:phosphatidylinositol metabolic process
EV_DN77988_c2_g2_i1	1-phosphatidylinositol-4,5-bisphosphate phosphodiesterase beta-1	462	2	1.34219	52.67	2	C:GO:0016020; C:GO:0016021	C:membrane; C:integral component of membrane			no IPS match	no IPS match	no IPS match
EV_DN5876_c0_g1_i1	1-phosphatidylinositol-4,5-bisphosphate phosphodiesterase classes I and II	274	13	0.169883	77.51	15	F:GO:0004407; F:GO:0004435; F:GO:0005509; C:GO:0005622; C:GO:0005634; P:GO:0006325; P:GO:0006629; P:GO:0007165; F:GO:0008081; P:GO:0016042; P:GO:0016575; F:GO:0016787; F:GO:0032041; P:GO:0035556; P:GO:0070932	F:histone deacetylase activity; F:phosphatidylinositol phospholipase C activity; F:calcium ion binding; C:intracellular; C:nucleus; P:chromatin organization; P:lipid metabolic process; P:signal transduction; F:phosphoric diester hydrolase activity; P:lipid catabolic process; P:histone deacetylation; F:hydrolase activity; F:NAD-dependent histone deacetylase activity (H3-K14 specific); P:intracellu…			no IPS match	no IPS match	no IPS match
EV_DN79787_c1_g1_i2	1-phosphatidylinositol-4,5-bisphosphate phosphodiesterase, putative	299	20	1.11e-13	66.26	1	F:GO:0016787	F:hydrolase activity			IPR001192 (PANTHER); IPR028407 (PTHR10336:PANTHER); IPR011992 (SUPERFAMILY)	P:GO:0035556	P:intracellular signal transduction
EV_DN50087_c0_g2_i1	1-phosphatidylinositol-4-phosphate 5-kinase	1443	20	0	82.62	4	C:GO:0000935; C:GO:0005886; F:GO:0016308; P:GO:0046854	C:division septum; C:plasma membrane; F:1-phosphatidylinositol-4-phosphate 5-kinase activity; P:phosphatidylinositol phosphorylation	EC:2.7.1.68	1-phosphatidylinositol-4-phosphate 5-kinase	IPR002498 (SMART); IPR002498 (PFAM); IPR027483 (G3DSA:3.30.810.GENE3D); mobidb-lite (MOBIDB_LITE); PTHR23086:SF64 (PANTHER); IPR023610 (PANTHER); IPR002498 (PROSITE_PROFILES); SSF56104 (SUPERFAMILY)	F:GO:0016307; P:GO:0046488	F:phosphatidylinositol phosphate kinase activity; P:phosphatidylinositol metabolic process
EV_DN77934_c1_g2_i10	1-phosphatidylinositol-4-phosphate 5-kinase zinc ion binding family	3610	20	0	71.37	9	F:GO:0000285; F:GO:0005524; P:GO:0006458; C:GO:0010008; P:GO:0042147; F:GO:0044183; P:GO:0046854; F:GO:0051082; P:GO:0061077	F:1-phosphatidylinositol-3-phosphate 5-kinase activity; F:ATP binding; P:'de novo' protein folding; C:endosome membrane; P:retrograde transport, endosome to Golgi; F:protein folding chaperone; P:phosphatidylinositol phosphorylation; F:unfolded protein binding; P:chaperone-mediated protein folding	EC:2.7.1.150	1-phosphatidylinositol-3-phosphate 5-kinase	IPR002498 (SMART); G3DSA:1.20.58.1870 (GENE3D); IPR002498 (PFAM); IPR027484 (G3DSA:3.30.800.GENE3D); mobidb-lite (MOBIDB_LITE); mobidb-lite (MOBIDB_LITE); IPR002423 (PANTHER); PTHR11353:SF107 (PANTHER); PTHR11353:SF107 (PANTHER); IPR002423 (PANTHER); IPR002498 (PROSITE_PROFILES); SSF56104 (SUPERFAMILY)	F:GO:0005524; F:GO:0016307; P:GO:0046488	F:ATP binding; F:phosphatidylinositol phosphate kinase activity; P:phosphatidylinositol metabolic process
EV_DN77934_c1_g2_i2	1-phosphatidylinositol-4-phosphate 5-kinase zinc ion binding family	4010	20	0	71.88	9	F:GO:0000285; F:GO:0005524; P:GO:0006458; C:GO:0010008; P:GO:0042147; F:GO:0044183; P:GO:0046854; F:GO:0051082; P:GO:0061077	F:1-phosphatidylinositol-3-phosphate 5-kinase activity; F:ATP binding; P:'de novo' protein folding; C:endosome membrane; P:retrograde transport, endosome to Golgi; F:protein folding chaperone; P:phosphatidylinositol phosphorylation; F:unfolded protein binding; P:chaperone-mediated protein folding	EC:2.7.1.150	1-phosphatidylinositol-3-phosphate 5-kinase	IPR002498 (SMART); IPR002498 (PFAM); G3DSA:1.20.58.1870 (GENE3D); IPR027484 (G3DSA:3.30.800.GENE3D); mobidb-lite (MOBIDB_LITE); mobidb-lite (MOBIDB_LITE); mobidb-lite (MOBIDB_LITE); IPR002423 (PANTHER); IPR002423 (PANTHER); PTHR11353:SF107 (PANTHER); PTHR11353:SF107 (PANTHER); IPR002498 (PROSITE_PROFILES); SSF56104 (SUPERFAMILY)	F:GO:0005524; F:GO:0016307; P:GO:0046488	F:ATP binding; F:phosphatidylinositol phosphate kinase activity; P:phosphatidylinositol metabolic process
EV_DN73886_c1_g5_i1	1WVK_AChain A, Nmr Solution Structure Of The ly Disordered Protein At2g23090 From Arabidopsis Thaliana	444	20	7.42e-08	100	1	P:GO:0008150	P:biological_process			no IPS match	no IPS match	no IPS match
EV_DN75077_c0_g1_i1	2 3-bisphosphoglycerate-independent phosphoglycerate mutase	292	1	8.63078	66.67	8	F:GO:0003824; F:GO:0004619; C:GO:0005737; P:GO:0006007; P:GO:0006096; F:GO:0016853; F:GO:0030145; F:GO:0046872	F:catalytic activity; F:phosphoglycerate mutase activity; C:cytoplasm; P:glucose catabolic process; P:glycolytic process; F:isomerase activity; F:manganese ion binding; F:metal ion binding			no IPS match	no IPS match	no IPS match
EV_DN75684_c0_g11_i1	2 3-bisphosphoglycerate-independent phosphoglycerate mutase	357	19	0.276768	58.06	22	F:GO:0003824; F:GO:0004619; F:GO:0005085; F:GO:0005089; F:GO:0005096; F:GO:0005267; C:GO:0005634; C:GO:0005737; P:GO:0006007; P:GO:0006096; P:GO:0006811; C:GO:0016020; C:GO:0016021; F:GO:0016853; F:GO:0030145; P:GO:0035023; P:GO:0035556; P:GO:0043547; F:GO:0046537; F:GO:0046872; P:GO:0071805; P:GO:2000431	F:catalytic activity; F:phosphoglycerate mutase activity; F:guanyl-nucleotide exchange factor activity; F:Rho guanyl-nucleotide exchange factor activity; F:GTPase activator activity; F:potassium channel activity; C:nucleus; C:cytoplasm; P:glucose catabolic process; P:glycolytic process; P:ion transport; C:membrane; C:integral component of membrane; F:isomerase activity; F:manganese ion binding; P…			no IPS match	no IPS match	no IPS match
EV_DN78335_c1_g2_i1	2 -deoxymugineic-acid 2 -dioxygenase-like	405	20	7.09e-70	78.99	3	F:GO:0005506; F:GO:0051213; P:GO:0055114	F:iron ion binding; F:dioxygenase activity; P:oxidation-reduction process			IPR027443 (G3DSA:2.60.120.GENE3D); IPR005123 (PFAM); PTHR10209 (PANTHER); PTHR10209:SF220 (PANTHER); IPR005123 (PROSITE_PROFILES); SSF51197 (SUPERFAMILY)	F:GO:0016491; P:GO:0055114	F:oxidoreductase activity; P:oxidation-reduction process
EV_DN78335_c1_g1_i2	2 -deoxymugineic-acid 2 -dioxygenase-like	572	20	1.21e-64	67.16	4	F:GO:0005506; F:GO:0016491; F:GO:0046872; P:GO:0055114	F:iron ion binding; F:oxidoreductase activity; F:metal ion binding; P:oxidation-reduction process			IPR027443 (G3DSA:2.60.120.GENE3D); IPR026992 (PFAM); PTHR10209 (PANTHER); PTHR10209:SF220 (PANTHER); SSF51197 (SUPERFAMILY)	no GO terms	no GO terms
EV_DN72747_c0_g14_i2	2 -deoxymugineic-acid 2 -dioxygenase-like	616	20	3.67e-57	75.13	3	F:GO:0046872; F:GO:0051213; P:GO:0055114	F:metal ion binding; F:dioxygenase activity; P:oxidation-reduction process			IPR027443 (G3DSA:2.60.120.GENE3D); SSF51197 (SUPERFAMILY)	no GO terms	no GO terms
EV_DN189840_c0_g1_i1	2,3,4,5-tetrahydropyridine-2,6-dicarboxylate N-succinyltransferase	270	10	0.541753	51.52	19	F:GO:0000166; F:GO:0004072; F:GO:0005524; C:GO:0005634; C:GO:0005737; P:GO:0008652; F:GO:0008666; P:GO:0009085; P:GO:0009088; P:GO:0009089; C:GO:0009507; C:GO:0009536; C:GO:0009570; F:GO:0016301; P:GO:0016310; F:GO:0016740; F:GO:0016746; F:GO:0016787; P:GO:0019877	F:nucleotide binding; F:aspartate kinase activity; F:ATP binding; C:nucleus; C:cytoplasm; P:cellular amino acid biosynthetic process; F:2,3,4,5-tetrahydropyridine-2,6-dicarboxylate N-succinyltransferase activity; P:lysine biosynthetic process; P:threonine biosynthetic process; P:lysine biosynthetic process via diaminopimelate; C:chloroplast; C:plastid; C:chloroplast stroma; F:kinase activity; P:p…			no IPS match	no IPS match	no IPS match
EV_DN131781_c0_g1_i1	2,3,4,5-tetrahydropyridine-2-carboxylate N-succinyltransferase	276	19	5.57e-06	56.93	5	F:GO:0008666; C:GO:0016020; C:GO:0016021; F:GO:0016740; F:GO:0016746	F:2,3,4,5-tetrahydropyridine-2,6-dicarboxylate N-succinyltransferase activity; C:membrane; C:integral component of membrane; F:transferase activity; F:transferase activity, transferring acyl groups			IPR019285 (PFAM)	no GO terms	no GO terms
EV_DN57661_c0_g1_i1	2,3-bisphosphoglycerate-dependent phosphoglycerate mutase	439	20	0.0041752	79.31	3	F:GO:0003824; P:GO:0016311; F:GO:0016791	F:catalytic activity; P:dephosphorylation; F:phosphatase activity			mobidb-lite (MOBIDB_LITE); mobidb-lite (MOBIDB_LITE)	no GO terms	no GO terms
EV_DN76595_c3_g5_i1	2,3-bisphosphoglycerate-dependent phosphoglycerate mutase	813	20	2.37e-09	79.99	2	F:GO:0003824; C:GO:0009507	F:catalytic activity; C:chloroplast			no IPS match	no IPS match	no IPS match
EV_DN76595_c3_g5_i4	2,3-bisphosphoglycerate-dependent phosphoglycerate mutase	830	20	2.61e-09	79.99	2	F:GO:0003824; C:GO:0009507	F:catalytic activity; C:chloroplast			no IPS match	no IPS match	no IPS match
EV_DN68075_c0_g1_i4	2,3-bisphosphoglycerate-dependent phosphoglycerate mutase-like	1527	20	1.71e-165	81.54	3	F:GO:0004619; P:GO:0006096; C:GO:0016021	F:phosphoglycerate mutase activity; P:glycolytic process; C:integral component of membrane	EC:5.4.2.1	Intramolecular transferases	IPR013078 (SMART); IPR013078 (PFAM); IPR029033 (G3DSA:3.40.50.GENE3D); PTHR11931:SF16 (PANTHER); IPR005952 (PANTHER); IPR005952 (HAMAP); IPR013078 (CDD); IPR029033 (SUPERFAMILY)	F:GO:0004619; P:GO:0006096; F:GO:0016868	F:phosphoglycerate mutase activity; P:glycolytic process; F:intramolecular transferase activity, phosphotransferases
EV_DN68075_c0_g1_i7	2,3-bisphosphoglycerate-dependent phosphoglycerate mutase-like	1906	20	2.52e-171	83.17	3	F:GO:0004619; P:GO:0006096; C:GO:0016021	F:phosphoglycerate mutase activity; P:glycolytic process; C:integral component of membrane	EC:5.4.2.1	Intramolecular transferases	IPR013078 (SMART); IPR013078 (PFAM); IPR029033 (G3DSA:3.40.50.GENE3D); IPR005952 (PANTHER); PTHR11931:SF16 (PANTHER); IPR005952 (HAMAP); IPR013078 (CDD); IPR029033 (SUPERFAMILY)	F:GO:0004619; P:GO:0006096; F:GO:0016868	F:phosphoglycerate mutase activity; P:glycolytic process; F:intramolecular transferase activity, phosphotransferases
EV_DN68075_c0_g1_i5	2,3-bisphosphoglycerate-dependent phosphoglycerate mutase-like	1926	20	3.18e-171	83.17	3	F:GO:0004619; P:GO:0006096; C:GO:0016021	F:phosphoglycerate mutase activity; P:glycolytic process; C:integral component of membrane	EC:5.4.2.1	Intramolecular transferases	IPR013078 (SMART); IPR013078 (PFAM); IPR029033 (G3DSA:3.40.50.GENE3D); IPR005952 (PANTHER); PTHR11931:SF16 (PANTHER); IPR005952 (HAMAP); IPR013078 (CDD); IPR029033 (SUPERFAMILY)	F:GO:0004619; P:GO:0006096; F:GO:0016868	F:phosphoglycerate mutase activity; P:glycolytic process; F:intramolecular transferase activity, phosphotransferases
EV_DN71802_c0_g1_i7	2,3-bisphosphoglycerate-independent phosphoglycerate mutase	683	20	4.32e-36	96.2	6	C:GO:0005737; P:GO:0006007; P:GO:0006096; F:GO:0030145; P:GO:0044262; F:GO:0046537	C:cytoplasm; P:glucose catabolic process; P:glycolytic process; F:manganese ion binding; P:cellular carbohydrate metabolic process; F:2,3-bisphosphoglycerate-independent phosphoglycerate mutase activity	EC:5.4.2.1	Intramolecular transferases	IPR036646 (G3DSA:3.40.1450.GENE3D); IPR011258 (PFAM); IPR005995 (PANTHER); PTHR31637:SF3 (PANTHER); IPR036646 (SUPERFAMILY)	F:GO:0004619; C:GO:0005737; P:GO:0006007; F:GO:0030145	F:phosphoglycerate mutase activity; C:cytoplasm; P:glucose catabolic process; F:manganese ion binding
EV_DN130471_c0_g1_i1	2,3-bisphosphoglycerate-independent phosphoglycerate mutase	312	20	4.29e-59	97.09	6	C:GO:0005737; P:GO:0006007; P:GO:0006096; F:GO:0030145; P:GO:0044262; F:GO:0046537	C:cytoplasm; P:glucose catabolic process; P:glycolytic process; F:manganese ion binding; P:cellular carbohydrate metabolic process; F:2,3-bisphosphoglycerate-independent phosphoglycerate mutase activity	EC:5.4.2.1	Intramolecular transferases	IPR036646 (G3DSA:3.40.1450.GENE3D); IPR011258 (PFAM); IPR005995 (PANTHER); PTHR31637:SF6 (PANTHER); IPR036646 (SUPERFAMILY)	F:GO:0004619; C:GO:0005737; P:GO:0006007; F:GO:0030145	F:phosphoglycerate mutase activity; C:cytoplasm; P:glucose catabolic process; F:manganese ion binding
EV_DN74616_c0_g1_i1	2,3-bisphosphoglycerate-independent phosphoglycerate mutase	1528	20	2.61e-50	82.21	3	C:GO:0005739; C:GO:0009535; C:GO:0016021	C:mitochondrion; C:chloroplast thylakoid membrane; C:integral component of membrane			mobidb-lite (MOBIDB_LITE); PTHR36043 (PANTHER)	no GO terms	no GO terms
EV_DN71802_c0_g1_i2	2,3-bisphosphoglycerate-independent phosphoglycerate mutase	2317	20	0	94.22	5	F:GO:0004619; C:GO:0005737; P:GO:0006007; P:GO:0006096; F:GO:0030145	F:phosphoglycerate mutase activity; C:cytoplasm; P:glucose catabolic process; P:glycolytic process; F:manganese ion binding	EC:5.4.2.1	Intramolecular transferases	IPR017849 (G3DSA:3.40.720.GENE3D); IPR006124 (PFAM); IPR036646 (G3DSA:3.40.1450.GENE3D); IPR011258 (PFAM); IPR005995 (TIGRFAM); IPR005995 (PANTHER); PTHR31637:SF6 (PANTHER); IPR005995 (CDD); IPR017850 (SUPERFAMILY); IPR036646 (SUPERFAMILY)	F:GO:0003824; F:GO:0004619; C:GO:0005737; P:GO:0006007; P:GO:0008152; F:GO:0030145; F:GO:0046872	F:catalytic activity; F:phosphoglycerate mutase activity; C:cytoplasm; P:glucose catabolic process; P:metabolic process; F:manganese ion binding; F:metal ion binding
EV_DN71802_c0_g1_i3	2,3-bisphosphoglycerate-independent phosphoglycerate mutase	2353	20	0	93.98	5	F:GO:0004619; C:GO:0005737; P:GO:0006007; P:GO:0006096; F:GO:0030145	F:phosphoglycerate mutase activity; C:cytoplasm; P:glucose catabolic process; P:glycolytic process; F:manganese ion binding	EC:5.4.2.1	Intramolecular transferases	IPR011258 (PFAM); IPR036646 (G3DSA:3.40.1450.GENE3D); IPR017849 (G3DSA:3.40.720.GENE3D); IPR006124 (PFAM); IPR005995 (TIGRFAM); PTHR31637:SF6 (PANTHER); IPR005995 (PANTHER); IPR005995 (CDD); IPR017850 (SUPERFAMILY); IPR036646 (SUPERFAMILY)	F:GO:0003824; F:GO:0004619; C:GO:0005737; P:GO:0006007; P:GO:0008152; F:GO:0030145; F:GO:0046872	F:catalytic activity; F:phosphoglycerate mutase activity; C:cytoplasm; P:glucose catabolic process; P:metabolic process; F:manganese ion binding; F:metal ion binding
EV_DN71802_c0_g1_i6	2,3-bisphosphoglycerate-independent phosphoglycerate mutase	2739	20	0	92.57	5	F:GO:0004619; C:GO:0005737; P:GO:0006007; P:GO:0006096; F:GO:0030145	F:phosphoglycerate mutase activity; C:cytoplasm; P:glucose catabolic process; P:glycolytic process; F:manganese ion binding	EC:5.4.2.1	Intramolecular transferases	IPR006124 (PFAM); IPR017849 (G3DSA:3.40.720.GENE3D); IPR036646 (G3DSA:3.40.1450.GENE3D); IPR011258 (PFAM); IPR005995 (PANTHER); PTHR31637:SF6 (PANTHER); IPR005995 (CDD); IPR017850 (SUPERFAMILY); IPR036646 (SUPERFAMILY)	F:GO:0003824; F:GO:0004619; C:GO:0005737; P:GO:0006007; P:GO:0008152; F:GO:0030145; F:GO:0046872	F:catalytic activity; F:phosphoglycerate mutase activity; C:cytoplasm; P:glucose catabolic process; P:metabolic process; F:manganese ion binding; F:metal ion binding
EV_DN71802_c0_g1_i5	2,3-bisphosphoglycerate-independent phosphoglycerate mutase	3142	20	0	93.93	5	F:GO:0004619; C:GO:0005737; P:GO:0006007; P:GO:0006096; F:GO:0030145	F:phosphoglycerate mutase activity; C:cytoplasm; P:glucose catabolic process; P:glycolytic process; F:manganese ion binding	EC:5.4.2.1	Intramolecular transferases	IPR036646 (G3DSA:3.40.1450.GENE3D); IPR006124 (PFAM); IPR017849 (G3DSA:3.40.720.GENE3D); IPR011258 (PFAM); PTHR31637:SF6 (PANTHER); IPR005995 (PANTHER); IPR005995 (CDD); IPR017850 (SUPERFAMILY); IPR036646 (SUPERFAMILY)	F:GO:0003824; F:GO:0004619; C:GO:0005737; P:GO:0006007; P:GO:0008152; F:GO:0030145; F:GO:0046872	F:catalytic activity; F:phosphoglycerate mutase activity; C:cytoplasm; P:glucose catabolic process; P:metabolic process; F:manganese ion binding; F:metal ion binding
EV_DN71802_c0_g1_i1	2,3-bisphosphoglycerate-independent phosphoglycerate mutase	3321	20	0	93.93	5	F:GO:0004619; C:GO:0005737; P:GO:0006007; P:GO:0006096; F:GO:0030145	F:phosphoglycerate mutase activity; C:cytoplasm; P:glucose catabolic process; P:glycolytic process; F:manganese ion binding	EC:5.4.2.1	Intramolecular transferases	IPR036646 (G3DSA:3.40.1450.GENE3D); IPR006124 (PFAM); IPR017849 (G3DSA:3.40.720.GENE3D); IPR011258 (PFAM); PTHR31637:SF6 (PANTHER); IPR005995 (PANTHER); IPR005995 (CDD); IPR017850 (SUPERFAMILY); IPR036646 (SUPERFAMILY)	F:GO:0003824; F:GO:0004619; C:GO:0005737; P:GO:0006007; P:GO:0008152; F:GO:0030145; F:GO:0046872	F:catalytic activity; F:phosphoglycerate mutase activity; C:cytoplasm; P:glucose catabolic process; P:metabolic process; F:manganese ion binding; F:metal ion binding
EV_DN71220_c1_g1_i2	2,3-bisphosphoglycerate-independent phosphoglycerate mutase-like	968	20	0.000328	85.89	7	F:GO:0003824; F:GO:0004619; C:GO:0016020; C:GO:0016021; F:GO:0016853; F:GO:0046537; F:GO:0046872	F:catalytic activity; F:phosphoglycerate mutase activity; C:membrane; C:integral component of membrane; F:isomerase activity; F:2,3-bisphosphoglycerate-independent phosphoglycerate mutase activity; F:metal ion binding			no IPS match	no IPS match	no IPS match
EV_DN77653_c0_g4_i1	2,3-bisphosphoglycerate-independent phosphoglycerate mutase-like	270	20	9.49e-11	94.6	3	C:GO:0016021; F:GO:0046537; F:GO:0046872	C:integral component of membrane; F:2,3-bisphosphoglycerate-independent phosphoglycerate mutase activity; F:metal ion binding	EC:5.4.2.1	Intramolecular transferases	no IPS match	no IPS match	no IPS match
EV_DN130866_c0_g1_i1	2',3'-cyclic-nucleotide 2'-phosphodiesterase	303	8	1.28759	46.42	14	C:GO:0000127; F:GO:0000166; F:GO:0000995; F:GO:0001004; P:GO:0006383; F:GO:0008254; F:GO:0008663; P:GO:0009117; P:GO:0009166; P:GO:0016311; F:GO:0016787; F:GO:0016788; F:GO:0046872; P:GO:0070898	C:transcription factor TFIIIC complex; F:nucleotide binding; F:RNA polymerase III general transcription initiation factor activity; F:RNA polymerase III transcription regulator recruiting activity; P:transcription by RNA polymerase III; F:3'-nucleotidase activity; F:2',3'-cyclic-nucleotide 2'-phosphodiesterase activity; P:nucleotide metabolic process; P:nucleotide catabolic process; P:dephosphory…			mobidb-lite (MOBIDB_LITE)	no GO terms	no GO terms
EV_DN78593_c0_g1_i4	2,3-dimethylmalate lyase	543	20	6.46e-69	77.45	2	C:GO:0009507; F:GO:0016829	C:chloroplast; F:lyase activity			G3DSA:3.20.20.60 (GENE3D); PTHR42905:SF1 (PANTHER); PTHR42905 (PANTHER); IPR015813 (SUPERFAMILY)	F:GO:0003824	F:catalytic activity
EV_DN70398_c1_g8_i1	2,3-dimethylmalate lyase-like	329	20	4.57e-11	75.82	1	F:GO:0003824	F:catalytic activity			PTHR42905:SF2 (PANTHER); PTHR42905 (PANTHER); IPR015813 (SUPERFAMILY)	F:GO:0003824	F:catalytic activity
EV_DN70398_c1_g2_i1	2,3-dimethylmalate lyase-like	352	20	2.45e-48	82.74	1	F:GO:0046421	F:methylisocitrate lyase activity	EC:4.1.3.30	Methylisocitrate lyase	G3DSA:3.20.20.60 (GENE3D); PF13714 (PFAM); PTHR42905 (PANTHER); PTHR42905:SF2 (PANTHER); IPR015813 (SUPERFAMILY)	F:GO:0003824	F:catalytic activity
EV_DN70398_c1_g4_i1	2,3-dimethylmalate lyase-like	378	20	1.55e-48	82.46	1	F:GO:0046421	F:methylisocitrate lyase activity	EC:4.1.3.30	Methylisocitrate lyase	PF13714 (PFAM); G3DSA:3.20.20.60 (GENE3D); PTHR42905:SF2 (PANTHER); PTHR42905 (PANTHER); IPR015813 (SUPERFAMILY)	F:GO:0003824	F:catalytic activity
EV_DN70398_c1_g12_i1	2,3-dimethylmalate lyase-like	428	20	2.51e-48	82.22	1	F:GO:0046421	F:methylisocitrate lyase activity	EC:4.1.3.30	Methylisocitrate lyase	G3DSA:3.20.20.60 (GENE3D); PF13714 (PFAM); PTHR42905:SF2 (PANTHER); PTHR42905 (PANTHER); IPR015813 (SUPERFAMILY)	F:GO:0003824	F:catalytic activity
EV_DN78593_c0_g4_i2	2,3-dimethylmalate lyase-like	682	20	2.62e-115	96.32	1	F:GO:0016829	F:lyase activity			G3DSA:3.20.20.60 (GENE3D); PF13714 (PFAM); PTHR42905:SF2 (PANTHER); PTHR42905 (PANTHER); cd00377 (CDD); IPR015813 (SUPERFAMILY)	F:GO:0003824	F:catalytic activity
EV_DN78593_c0_g4_i1	2,3-dimethylmalate lyase-like	878	20	3.67e-87	96.31	1	F:GO:0046421	F:methylisocitrate lyase activity	EC:4.1.3.30	Methylisocitrate lyase	PF13714 (PFAM); G3DSA:3.20.20.60 (GENE3D); PTHR42905:SF2 (PANTHER); PTHR42905 (PANTHER); cd00377 (CDD); IPR015813 (SUPERFAMILY)	F:GO:0003824	F:catalytic activity
EV_DN70398_c1_g1_i2	2,3-dimethylmalate lyase-like	1131	20	1.65e-52	66.68	1	F:GO:0016829	F:lyase activity			PF13714 (PFAM); G3DSA:3.20.20.60 (GENE3D); PTHR42905 (PANTHER); PTHR42905:SF2 (PANTHER); cd00377 (CDD); IPR015813 (SUPERFAMILY)	F:GO:0003824	F:catalytic activity
EV_DN70398_c1_g1_i1	2,3-dimethylmalate lyase-like	1160	20	8.37e-50	79.97	1	F:GO:0046421	F:methylisocitrate lyase activity	EC:4.1.3.30	Methylisocitrate lyase	G3DSA:3.20.20.60 (GENE3D); PF13714 (PFAM); PTHR42905 (PANTHER); PTHR42905:SF2 (PANTHER); IPR015813 (SUPERFAMILY)	F:GO:0003824	F:catalytic activity
EV_DN149983_c0_g1_i1	2,3-diphosphoglycerate-dependent phosphoglycerate mutase	271	20	1.42e-32	93.98	3	P:GO:0006094; P:GO:0006096; F:GO:0046538	P:gluconeogenesis; P:glycolytic process; F:2,3-bisphosphoglycerate-dependent phosphoglycerate mutase activity	EC:5.4.2.1	Intramolecular transferases	IPR013078 (SMART); IPR005952 (TIGRFAM); IPR013078 (PFAM); IPR029033 (G3DSA:3.40.50.GENE3D); IPR005952 (PANTHER); IPR013078 (CDD); IPR029033 (SUPERFAMILY)	F:GO:0004619; P:GO:0006096; F:GO:0016868	F:phosphoglycerate mutase activity; P:glycolytic process; F:intramolecular transferase activity, phosphotransferases
EV_DN99144_c0_g1_i1	2,4-dienoyl- reductase	602	20	5.12e-97	64.4	2	F:GO:0016491; P:GO:0055114	F:oxidoreductase activity; P:oxidation-reduction process			IPR002347 (PRINTS); IPR002347 (PRINTS); PF13561 (PFAM); G3DSA:3.40.50.720 (GENE3D); PTHR42760 (PANTHER); PTHR42760:SF19 (PANTHER); IPR016040 (SUPERFAMILY)	no GO terms	no GO terms
EV_DN63471_c0_g2_i1	2,4-dienoyl- reductase	978	20	9.32e-126	75.46	1	P:GO:0008152	P:metabolic process			IPR002347 (PRINTS); PF13561 (PFAM); G3DSA:3.40.50.720 (GENE3D); PTHR43296:SF2 (PANTHER); PTHR43296 (PANTHER); IPR016040 (SUPERFAMILY)	no GO terms	no GO terms
EV_DN153283_c0_g1_i1	2,4-dienoyl-CoA reductase	260	20	2.17e-43	87.85	3	F:GO:0008670; F:GO:0010181; P:GO:0055114	F:2,4-dienoyl-CoA reductase (NADPH) activity; F:FMN binding; P:oxidation-reduction process	EC:1.3.1.34	2,4-dienoyl-CoA reductase (NADPH)	PR00419 (PRINTS); G3DSA:3.40.50.720 (GENE3D); PF13450 (PFAM); PTHR42917 (PANTHER); SSF51971 (SUPERFAMILY)	no GO terms	no GO terms
EV_DN79271_c0_g25_i1	2,4-dienoyl-CoA reductase, putative	262	20	1.41e-18	87.74	6	C:GO:0005774; C:GO:0005777; C:GO:0005829; P:GO:0006631; F:GO:0008670; P:GO:0055114	C:vacuolar membrane; C:peroxisome; C:cytosol; P:fatty acid metabolic process; F:2,4-dienoyl-CoA reductase (NADPH) activity; P:oxidation-reduction process	EC:1.3.1.34	2,4-dienoyl-CoA reductase (NADPH)	G3DSA:3.40.50.720 (GENE3D); PTHR43296:SF1 (PANTHER); PTHR43296 (PANTHER); IPR036291 (SUPERFAMILY)	no GO terms	no GO terms
EV_DN132531_c0_g1_i1	2,5-didehydrogluconate reductase	446	20	2.29e-73	84.16	3	F:GO:0050109; F:GO:0050580; P:GO:0055114	F:morphine 6-dehydrogenase activity; F:2,5-didehydrogluconate reductase activity; P:oxidation-reduction process	EC:1.1.1.218; EC:1.1.1.274	Morphine 6-dehydrogenase; 2,5-didehydrogluconate reductase (2-dehydro-D-gluconate-forming)	mobidb-lite (MOBIDB_LITE)	no GO terms	no GO terms
EV_DN146890_c0_g1_i1	2,5-diketo-D-gluconic acid reductase	298	20	5.05e-40	72.84	3	F:GO:0016853; F:GO:0030604; P:GO:0055114	F:isomerase activity; F:1-deoxy-D-xylulose-5-phosphate reductoisomerase activity; P:oxidation-reduction process	EC:1.1.1.267	1-deoxy-D-xylulose-5-phosphate reductoisomerase	mobidb-lite (MOBIDB_LITE); mobidb-lite (MOBIDB_LITE)	no GO terms	no GO terms
EV_DN113781_c0_g1_i1	2',5'-phosphodiesterase 12	338	20	5.3e-08	46.55	20	F:GO:0000175; P:GO:0000288; P:GO:0000958; F:GO:0004518; F:GO:0004527; F:GO:0004535; C:GO:0005739; C:GO:0005759; P:GO:0006397; F:GO:0016787; P:GO:0035457; P:GO:0044528; P:GO:0045070; F:GO:0046872; P:GO:0060548; P:GO:0071346; P:GO:0071359; P:GO:0090305; P:GO:0090324; P:GO:0090503	F:3'-5'-exoribonuclease activity; P:nuclear-transcribed mRNA catabolic process, deadenylation-dependent decay; P:mitochondrial mRNA catabolic process; F:nuclease activity; F:exonuclease activity; F:poly(A)-specific ribonuclease activity; C:mitochondrion; C:mitochondrial matrix; P:mRNA processing; F:hydrolase activity; P:cellular response to interferon-alpha; P:regulation of mitochondrial mRNA sta…			no IPS match	no IPS match	no IPS match
EV_DN119040_c0_g1_i1	2,6-beta-fructan 6-levanbiohydrolase family protein	466	7	7.66e-05	79.19	9	F:GO:0003743; F:GO:0004553; P:GO:0005975; P:GO:0006413; P:GO:0008152; C:GO:0009507; C:GO:0009536; F:GO:0016787; F:GO:0016798	F:translation initiation factor activity; F:hydrolase activity, hydrolyzing O-glycosyl compounds; P:carbohydrate metabolic process; P:translational initiation; P:metabolic process; C:chloroplast; C:plastid; F:hydrolase activity; F:hydrolase activity, acting on glycosyl bonds			no IPS match	no IPS match	no IPS match
EV_DN77548_c0_g12_i2	20 kDa chaperonin, chloroplastic	512	20	3.15e-18	85.5	6	F:GO:0005524; C:GO:0005737; P:GO:0006457; P:GO:0007165; F:GO:0046914; P:GO:1901671	F:ATP binding; C:cytoplasm; P:protein folding; P:signal transduction; F:transition metal ion binding; P:positive regulation of superoxide dismutase activity			IPR020818 (PRINTS); IPR020818 (SMART); IPR020818 (PFAM); IPR037124 (G3DSA:2.30.33.GENE3D); PTHR10772:SF26 (PANTHER); IPR020818 (PANTHER); IPR020818 (CDD); IPR011032 (SUPERFAMILY)	C:GO:0005737; P:GO:0006457	C:cytoplasm; P:protein folding
EV_DN77548_c0_g6_i2	20 kDa chaperonin, chloroplastic	837	20	4.97e-09	63.42	5	F:GO:0005524; C:GO:0005737; P:GO:0006457; F:GO:0046914; P:GO:1901671	F:ATP binding; C:cytoplasm; P:protein folding; F:transition metal ion binding; P:positive regulation of superoxide dismutase activity			no IPS match	no IPS match	no IPS match
EV_DN22341_c0_g1_i1	20 kDa chaperonin, chloroplastic	370	20	1.15e-30	95.31	8	F:GO:0005524; C:GO:0005759; C:GO:0009507; F:GO:0046914; F:GO:0051082; P:GO:0051085; F:GO:0051087; P:GO:1901671	F:ATP binding; C:mitochondrial matrix; C:chloroplast; F:transition metal ion binding; F:unfolded protein binding; P:chaperone cofactor-dependent protein refolding; F:chaperone binding; P:positive regulation of superoxide dismutase activity			no IPS match	no IPS match	no IPS match
EV_DN22341_c0_g2_i1	20 kDa chaperonin, chloroplastic	372	20	1.19e-30	95.31	8	F:GO:0005524; C:GO:0005759; C:GO:0009507; F:GO:0046914; F:GO:0051082; P:GO:0051085; F:GO:0051087; P:GO:1901671	F:ATP binding; C:mitochondrial matrix; C:chloroplast; F:transition metal ion binding; F:unfolded protein binding; P:chaperone cofactor-dependent protein refolding; F:chaperone binding; P:positive regulation of superoxide dismutase activity			no IPS match	no IPS match	no IPS match
EV_DN122397_c0_g1_i1	20 kDa chaperonin, chloroplastic	654	20	2.94e-88	82.66	9	F:GO:0005524; C:GO:0005759; P:GO:0006986; C:GO:0009507; F:GO:0046914; F:GO:0051082; P:GO:0051085; F:GO:0051087; P:GO:1901671	F:ATP binding; C:mitochondrial matrix; P:response to unfolded protein; C:chloroplast; F:transition metal ion binding; F:unfolded protein binding; P:chaperone cofactor-dependent protein refolding; F:chaperone binding; P:positive regulation of superoxide dismutase activity	EC:1.97.1	Other oxidoreductases	IPR020818 (PRINTS); IPR020818 (SMART); IPR037124 (G3DSA:2.30.33.GENE3D); IPR020818 (PFAM); PTHR10772:SF23 (PANTHER); IPR020818 (PANTHER); IPR020818 (HAMAP); IPR020818 (CDD); IPR011032 (SUPERFAMILY)	C:GO:0005737; P:GO:0006457	C:cytoplasm; P:protein folding
EV_DN77548_c0_g6_i5	20 kDa chaperonin, chloroplastic-like	514	20	3.9e-17	64.07	13	F:GO:0005507; F:GO:0005515; C:GO:0005739; P:GO:0006457; P:GO:0009409; C:GO:0009535; C:GO:0009570; P:GO:0009788; C:GO:0009941; P:GO:0046686; C:GO:0048046; P:GO:0051290; P:GO:1901671	F:copper ion binding; F:protein binding; C:mitochondrion; P:protein folding; P:response to cold; C:chloroplast thylakoid membrane; C:chloroplast stroma; P:negative regulation of abscisic acid-activated signaling pathway; C:chloroplast envelope; P:response to cadmium ion; C:apoplast; P:protein heterotetramerization; P:positive regulation of superoxide dismutase activity			IPR020818 (PRINTS); IPR037124 (G3DSA:2.30.33.GENE3D); IPR020818 (PFAM); IPR020818 (PANTHER); PTHR10772:SF26 (PANTHER); IPR011032 (SUPERFAMILY)	C:GO:0005737; P:GO:0006457	C:cytoplasm; P:protein folding
EV_DN77548_c0_g6_i1	20 kDa chaperonin, chloroplastic-like	629	20	2.44e-31	57.36	5	F:GO:0005524; C:GO:0005737; P:GO:0006457; F:GO:0046914; P:GO:1901671	F:ATP binding; C:cytoplasm; P:protein folding; F:transition metal ion binding; P:positive regulation of superoxide dismutase activity			IPR020818 (PRINTS); IPR020818 (PFAM); IPR037124 (G3DSA:2.30.33.GENE3D); PTHR10772:SF26 (PANTHER); IPR020818 (PANTHER); IPR020818 (CDD); IPR011032 (SUPERFAMILY)	C:GO:0005737; P:GO:0006457	C:cytoplasm; P:protein folding
EV_DN77548_c0_g6_i3	20 kDa chaperonin, chloroplastic-like	995	20	7.09e-08	65.31	12	F:GO:0005524; C:GO:0005737; C:GO:0005759; P:GO:0006457; C:GO:0009507; C:GO:0009536; F:GO:0046872; F:GO:0046914; F:GO:0051082; P:GO:0051085; F:GO:0051087; P:GO:1901671	F:ATP binding; C:cytoplasm; C:mitochondrial matrix; P:protein folding; C:chloroplast; C:plastid; F:metal ion binding; F:transition metal ion binding; F:unfolded protein binding; P:chaperone cofactor-dependent protein refolding; F:chaperone binding; P:positive regulation of superoxide dismutase activity			no IPS match	no IPS match	no IPS match
EV_DN72250_c0_g5_i3	20 kDa chaperonin, chloroplastic-like	1048	20	2.32e-07	96.55	6	C:GO:0005759; C:GO:0009507; F:GO:0046872; F:GO:0051082; P:GO:0051085; F:GO:0051087	C:mitochondrial matrix; C:chloroplast; F:metal ion binding; F:unfolded protein binding; P:chaperone cofactor-dependent protein refolding; F:chaperone binding			no IPS match	no IPS match	no IPS match
EV_DN72250_c0_g5_i5	20 kDa chaperonin, chloroplastic-like	1057	20	2.37e-07	96.55	6	C:GO:0005759; C:GO:0009507; F:GO:0046872; F:GO:0051082; P:GO:0051085; F:GO:0051087	C:mitochondrial matrix; C:chloroplast; F:metal ion binding; F:unfolded protein binding; P:chaperone cofactor-dependent protein refolding; F:chaperone binding			no IPS match	no IPS match	no IPS match
EV_DN77548_c0_g5_i1	20 kDa chaperonin, chloroplastic-like	290	20	3.01e-26	72	8	F:GO:0005524; C:GO:0005759; C:GO:0009507; F:GO:0046914; F:GO:0051082; P:GO:0051085; F:GO:0051087; P:GO:1901671	F:ATP binding; C:mitochondrial matrix; C:chloroplast; F:transition metal ion binding; F:unfolded protein binding; P:chaperone cofactor-dependent protein refolding; F:chaperone binding; P:positive regulation of superoxide dismutase activity			IPR020818 (PRINTS); IPR020818 (PFAM); IPR037124 (G3DSA:2.30.33.GENE3D); mobidb-lite (MOBIDB_LITE); mobidb-lite (MOBIDB_LITE); PTHR10772:SF23 (PANTHER); IPR020818 (PANTHER); IPR020818 (CDD); IPR011032 (SUPERFAMILY)	C:GO:0005737; P:GO:0006457	C:cytoplasm; P:protein folding
EV_DN77548_c0_g7_i1	20 kDa chaperonin, chloroplastic-like	290	20	3.01e-26	72	8	F:GO:0005524; C:GO:0005759; C:GO:0009507; F:GO:0046914; F:GO:0051082; P:GO:0051085; F:GO:0051087; P:GO:1901671	F:ATP binding; C:mitochondrial matrix; C:chloroplast; F:transition metal ion binding; F:unfolded protein binding; P:chaperone cofactor-dependent protein refolding; F:chaperone binding; P:positive regulation of superoxide dismutase activity			IPR020818 (PRINTS); IPR020818 (PFAM); IPR037124 (G3DSA:2.30.33.GENE3D); mobidb-lite (MOBIDB_LITE); mobidb-lite (MOBIDB_LITE); PTHR10772:SF23 (PANTHER); IPR020818 (PANTHER); IPR020818 (CDD); IPR011032 (SUPERFAMILY)	C:GO:0005737; P:GO:0006457	C:cytoplasm; P:protein folding
EV_DN77548_c0_g12_i4	20 kDa chaperonin, chloroplastic-like	396	20	7.98e-18	84.48	15	F:GO:0005507; F:GO:0005524; C:GO:0005759; P:GO:0009409; C:GO:0009535; C:GO:0009570; P:GO:0009788; C:GO:0009941; P:GO:0046686; C:GO:0048046; F:GO:0051082; P:GO:0051085; F:GO:0051087; P:GO:0051290; P:GO:1901671	F:copper ion binding; F:ATP binding; C:mitochondrial matrix; P:response to cold; C:chloroplast thylakoid membrane; C:chloroplast stroma; P:negative regulation of abscisic acid-activated signaling pathway; C:chloroplast envelope; P:response to cadmium ion; C:apoplast; F:unfolded protein binding; P:chaperone cofactor-dependent protein refolding; F:chaperone binding; P:protein heterotetramerization;…			IPR020818 (PRINTS); IPR020818 (SMART); IPR037124 (G3DSA:2.30.33.GENE3D); IPR020818 (PFAM); IPR020818 (PANTHER); PTHR10772:SF26 (PANTHER); IPR020818 (CDD); IPR011032 (SUPERFAMILY)	C:GO:0005737; P:GO:0006457	C:cytoplasm; P:protein folding
EV_DN77505_c0_g7_i1	20 kDa chaperonin, chloroplastic-like	450	20	8.86e-07	78.06	6	C:GO:0005759; C:GO:0009507; F:GO:0046872; F:GO:0051082; P:GO:0051085; F:GO:0051087	C:mitochondrial matrix; C:chloroplast; F:metal ion binding; F:unfolded protein binding; P:chaperone cofactor-dependent protein refolding; F:chaperone binding			no IPS match	no IPS match	no IPS match
EV_DN77548_c0_g11_i1	20 kDa chloroplastic	487	20	2.77e-16	90.89	9	F:GO:0005507; F:GO:0005524; C:GO:0005739; P:GO:0006457; C:GO:0009535; C:GO:0009570; C:GO:0009941; C:GO:0048046; P:GO:1901671	F:copper ion binding; F:ATP binding; C:mitochondrion; P:protein folding; C:chloroplast thylakoid membrane; C:chloroplast stroma; C:chloroplast envelope; C:apoplast; P:positive regulation of superoxide dismutase activity	EC:1.97.1	Other oxidoreductases	IPR020818 (G3DSA:2.30.33.GENE3D); IPR020818 (PFAM); mobidb-lite (MOBIDB_LITE); IPR017416 (PTHR10772:PANTHER); IPR020818 (PANTHER); IPR020818 (CDD); IPR011032 (SUPERFAMILY)	C:GO:0005737; P:GO:0006457; F:GO:0046914; P:GO:1901671	C:cytoplasm; P:protein folding; F:transition metal ion binding; P:positive regulation of superoxide dismutase activity
EV_DN68176_c0_g1_i1	20 kDa chloroplastic-like	258	20	6.97e-44	94.52	9	F:GO:0005524; C:GO:0005759; P:GO:0006986; C:GO:0009507; F:GO:0046914; F:GO:0051082; P:GO:0051085; F:GO:0051087; P:GO:1901671	F:ATP binding; C:mitochondrial matrix; P:response to unfolded protein; C:chloroplast; F:transition metal ion binding; F:unfolded protein binding; P:chaperone cofactor-dependent protein refolding; F:chaperone binding; P:positive regulation of superoxide dismutase activity	EC:1.97.1	Other oxidoreductases	IPR020818 (PRINTS); IPR020818 (PFAM); IPR020818 (G3DSA:2.30.33.GENE3D); IPR017416 (PTHR10772:PANTHER); IPR020818 (PANTHER); IPR020818 (CDD); IPR011032 (SUPERFAMILY)	C:GO:0005737; P:GO:0006457; F:GO:0046914; P:GO:1901671	C:cytoplasm; P:protein folding; F:transition metal ion binding; P:positive regulation of superoxide dismutase activity
EV_DN77548_c0_g8_i1	20 kDa chloroplastic-like	290	20	1.05e-28	69.27	7	C:GO:0005759; P:GO:0006986; C:GO:0009507; F:GO:0046872; F:GO:0051082; P:GO:0051085; F:GO:0051087	C:mitochondrial matrix; P:response to unfolded protein; C:chloroplast; F:metal ion binding; F:unfolded protein binding; P:chaperone cofactor-dependent protein refolding; F:chaperone binding			IPR020818 (PRINTS); IPR020818 (G3DSA:2.30.33.GENE3D); IPR020818 (PFAM); mobidb-lite (MOBIDB_LITE); IPR017416 (PTHR10772:PANTHER); IPR020818 (PANTHER); IPR020818 (CDD); IPR011032 (SUPERFAMILY)	C:GO:0005737; P:GO:0006457; F:GO:0046914; P:GO:1901671	C:cytoplasm; P:protein folding; F:transition metal ion binding; P:positive regulation of superoxide dismutase activity
EV_DN68176_c0_g2_i4	20 kDa chloroplastic-like	3125	20	1.01e-43	66.28	5	F:GO:0005524; C:GO:0005737; P:GO:0006457; F:GO:0046914; P:GO:1901671	F:ATP binding; C:cytoplasm; P:protein folding; F:transition metal ion binding; P:positive regulation of superoxide dismutase activity			IPR020818 (PFAM); IPR037124 (G3DSA:2.30.33.GENE3D); IPR020818 (PANTHER); PTHR10772:SF26 (PANTHER); IPR020818 (CDD); IPR011032 (SUPERFAMILY)	C:GO:0005737; P:GO:0006457	C:cytoplasm; P:protein folding
EV_DN68176_c0_g2_i3	20 kDa chloroplastic-like	3356	20	1.11e-43	66.27	5	F:GO:0005524; C:GO:0005737; P:GO:0006457; F:GO:0046914; P:GO:1901671	F:ATP binding; C:cytoplasm; P:protein folding; F:transition metal ion binding; P:positive regulation of superoxide dismutase activity			no IPS match	no IPS match	no IPS match
EV_DN122035_c0_g1_i1	20S cyclosome subunit ( Nuc2 Cdc27) [Rhodotorula toruloides NP11]	689	5	1.36e-25	55.36	7	P:GO:0000070; F:GO:0003677; C:GO:0005634; C:GO:0005680; C:GO:0032153; P:GO:0045842; P:GO:0071851	P:mitotic sister chromatid segregation; F:DNA binding; C:nucleus; C:anaphase-promoting complex; C:cell division site; P:positive regulation of mitotic metaphase/anaphase transition; P:mitotic G1 cell cycle arrest in response to nitrogen starvation			mobidb-lite (MOBIDB_LITE)	no GO terms	no GO terms
EV_DN64860_c0_g1_i1	20S proteasome	1510	20	0.00011	97.6	17	C:GO:0000502; F:GO:0004175; F:GO:0004298; C:GO:0005634; C:GO:0005737; C:GO:0005839; P:GO:0006508; P:GO:0006511; F:GO:0008233; P:GO:0010498; P:GO:0010499; C:GO:0016020; C:GO:0016021; F:GO:0016787; C:GO:0019773; P:GO:0043161; P:GO:0051603	C:proteasome complex; F:endopeptidase activity; F:threonine-type endopeptidase activity; C:nucleus; C:cytoplasm; C:proteasome core complex; P:proteolysis; P:ubiquitin-dependent protein catabolic process; F:peptidase activity; P:proteasomal protein catabolic process; P:proteasomal ubiquitin-independent protein catabolic process; C:membrane; C:integral component of membrane; F:hydrolase activity; C…			no IPS match	no IPS match	no IPS match
EV_DN60719_c0_g1_i1	20S proteasome beta subunit D2	1020	20	4.61e-05	93.98	14	C:GO:0000502; F:GO:0004175; F:GO:0004298; C:GO:0005634; C:GO:0005737; C:GO:0005839; P:GO:0006508; F:GO:0008233; P:GO:0010498; P:GO:0010499; F:GO:0016787; C:GO:0019774; P:GO:0043161; P:GO:0051603	C:proteasome complex; F:endopeptidase activity; F:threonine-type endopeptidase activity; C:nucleus; C:cytoplasm; C:proteasome core complex; P:proteolysis; F:peptidase activity; P:proteasomal protein catabolic process; P:proteasomal ubiquitin-independent protein catabolic process; F:hydrolase activity; C:proteasome core complex, beta-subunit complex; P:proteasome-mediated ubiquitin-dependent prote…			no IPS match	no IPS match	no IPS match
EV_DN155841_c0_g1_i1	20S proteasome beta subunit PBB2	497	20	4.89e-109	97.12	6	F:GO:0004298; C:GO:0005634; C:GO:0005737; P:GO:0010499; C:GO:0019774; P:GO:0043161	F:threonine-type endopeptidase activity; C:nucleus; C:cytoplasm; P:proteasomal ubiquitin-independent protein catabolic process; C:proteasome core complex, beta-subunit complex; P:proteasome-mediated ubiquitin-dependent protein catabolic process	EC:3.4.25	Acting on peptide bonds (peptidases)	IPR001353 (PFAM); IPR029055 (G3DSA:3.60.20.GENE3D); PTHR11599 (PANTHER); PTHR11599:SF67 (PANTHER); IPR023333 (PROSITE_PROFILES); cd03763 (CDD); IPR029055 (SUPERFAMILY)	F:GO:0004298; C:GO:0005839; P:GO:0051603	F:threonine-type endopeptidase activity; C:proteasome core complex; P:proteolysis involved in cellular protein catabolic process
EV_DN48164_c0_g4_i1	20S proteasome beta subunit PBG1	262	20	0.0352335	76.41	21	C:GO:0000502; F:GO:0004175; F:GO:0004298; C:GO:0005634; C:GO:0005737; C:GO:0005829; C:GO:0005839; P:GO:0006508; F:GO:0008233; P:GO:0009651; P:GO:0010498; P:GO:0010499; C:GO:0016020; C:GO:0016021; F:GO:0016787; F:GO:0016874; C:GO:0019774; C:GO:0022626; P:GO:0043161; P:GO:0046686; P:GO:0051603	C:proteasome complex; F:endopeptidase activity; F:threonine-type endopeptidase activity; C:nucleus; C:cytoplasm; C:cytosol; C:proteasome core complex; P:proteolysis; F:peptidase activity; P:response to salt stress; P:proteasomal protein catabolic process; P:proteasomal ubiquitin-independent protein catabolic process; C:membrane; C:integral component of membrane; F:hydrolase activity; F:ligase act…			no IPS match	no IPS match	no IPS match
EV_DN91884_c0_g1_i1	20S proteasome subunit	398	20	2.87e-11	70.12	5	F:GO:0004298; C:GO:0005634; C:GO:0005737; P:GO:0006511; C:GO:0019773	F:threonine-type endopeptidase activity; C:nucleus; C:cytoplasm; P:ubiquitin-dependent protein catabolic process; C:proteasome core complex, alpha-subunit complex	EC:3.4.25	Acting on peptide bonds (peptidases)	mobidb-lite (MOBIDB_LITE)	no GO terms	no GO terms
EV_DN142676_c0_g1_i1	20S proteasome subunit	447	20	2.17e-67	86.34	5	F:GO:0004298; C:GO:0005634; C:GO:0005737; P:GO:0006511; C:GO:0019773	F:threonine-type endopeptidase activity; C:nucleus; C:cytoplasm; P:ubiquitin-dependent protein catabolic process; C:proteasome core complex, alpha-subunit complex	EC:3.4.25	Acting on peptide bonds (peptidases)	IPR000426 (SMART); IPR029055 (G3DSA:3.60.20.GENE3D); IPR001353 (PFAM); IPR000426 (PFAM); PTHR11599 (PANTHER); IPR037555 (PTHR11599:PANTHER); IPR029055 (SUPERFAMILY)	F:GO:0004175; F:GO:0004298; C:GO:0005839; P:GO:0006511; C:GO:0019773; P:GO:0051603	F:endopeptidase activity; F:threonine-type endopeptidase activity; C:proteasome core complex; P:ubiquitin-dependent protein catabolic process; C:proteasome core complex, alpha-subunit complex; P:proteolysis involved in cellular protein catabolic process
EV_DN142343_c0_g1_i1	20S proteasome subunit	806	20	5.1e-170	89.71	7	F:GO:0004298; C:GO:0005635; C:GO:0005829; P:GO:0010499; C:GO:0019774; P:GO:0043161; P:GO:0080129	F:threonine-type endopeptidase activity; C:nuclear envelope; C:cytosol; P:proteasomal ubiquitin-independent protein catabolic process; C:proteasome core complex, beta-subunit complex; P:proteasome-mediated ubiquitin-dependent protein catabolic process; P:proteasome core complex assembly	EC:3.4.25	Acting on peptide bonds (peptidases)	IPR000243 (PRINTS); IPR029055 (G3DSA:3.60.20.GENE3D); IPR001353 (PFAM); mobidb-lite (MOBIDB_LITE); PTHR11599:SF90 (PANTHER); PTHR11599 (PANTHER); IPR023333 (PROSITE_PROFILES); cd03761 (CDD); IPR029055 (SUPERFAMILY)	F:GO:0004175; F:GO:0004298; C:GO:0005839; P:GO:0051603	F:endopeptidase activity; F:threonine-type endopeptidase activity; C:proteasome core complex; P:proteolysis involved in cellular protein catabolic process
EV_DN92449_c0_g1_i1	20S proteasome subunit alpha 3	786	20	2.87e-134	84.12	5	F:GO:0004298; C:GO:0005634; C:GO:0005737; P:GO:0006511; C:GO:0019773	F:threonine-type endopeptidase activity; C:nucleus; C:cytoplasm; P:ubiquitin-dependent protein catabolic process; C:proteasome core complex, alpha-subunit complex	EC:3.4.25	Acting on peptide bonds (peptidases)	IPR000426 (SMART); IPR000426 (PFAM); IPR029055 (G3DSA:3.60.20.GENE3D); IPR001353 (PFAM); mobidb-lite (MOBIDB_LITE); PTHR11599 (PANTHER); IPR034647 (PTHR11599:PANTHER); IPR023332 (PROSITE_PROFILES); IPR029055 (SUPERFAMILY); IPR029055 (SUPERFAMILY)	F:GO:0004175; F:GO:0004298; C:GO:0005839; P:GO:0006511; C:GO:0019773; P:GO:0051603	F:endopeptidase activity; F:threonine-type endopeptidase activity; C:proteasome core complex; P:ubiquitin-dependent protein catabolic process; C:proteasome core complex, alpha-subunit complex; P:proteolysis involved in cellular protein catabolic process
EV_DN157859_c0_g1_i1	20S proteasome subunit alpha 7	449	20	2.56e-59	77.07	7	F:GO:0003729; F:GO:0004298; C:GO:0005634; P:GO:0010499; C:GO:0019773; C:GO:0034515; P:GO:0043161	F:mRNA binding; F:threonine-type endopeptidase activity; C:nucleus; P:proteasomal ubiquitin-independent protein catabolic process; C:proteasome core complex, alpha-subunit complex; C:proteasome storage granule; P:proteasome-mediated ubiquitin-dependent protein catabolic process	EC:3.4.25	Acting on peptide bonds (peptidases)	IPR001353 (PFAM); IPR029055 (G3DSA:3.60.20.GENE3D); PTHR11599:SF85 (PANTHER); PTHR11599 (PANTHER); IPR029055 (SUPERFAMILY)	F:GO:0004298; C:GO:0005839; P:GO:0051603	F:threonine-type endopeptidase activity; C:proteasome core complex; P:proteolysis involved in cellular protein catabolic process
EV_DN25680_c0_g2_i1	20S proteasome subunit beta 6	880	20	3.07e-86	79.6	6	F:GO:0004298; C:GO:0005634; C:GO:0005737; P:GO:0010499; C:GO:0019774; P:GO:0043161	F:threonine-type endopeptidase activity; C:nucleus; C:cytoplasm; P:proteasomal ubiquitin-independent protein catabolic process; C:proteasome core complex, beta-subunit complex; P:proteasome-mediated ubiquitin-dependent protein catabolic process	EC:3.4.25	Acting on peptide bonds (peptidases)	IPR029055 (G3DSA:3.60.20.GENE3D); IPR001353 (PFAM); IPR035202 (PTHR11599:PANTHER); PTHR11599 (PANTHER); IPR029055 (SUPERFAMILY)	F:GO:0004298; C:GO:0005839; P:GO:0051603	F:threonine-type endopeptidase activity; C:proteasome core complex; P:proteolysis involved in cellular protein catabolic process
EV_DN82299_c0_g1_i1	20S proteasome subunit beta 7	825	20	2.87e-166	81.28	5	F:GO:0004298; C:GO:0005634; C:GO:0005829; C:GO:0005839; P:GO:0051603	F:threonine-type endopeptidase activity; C:nucleus; C:cytosol; C:proteasome core complex; P:proteolysis involved in cellular protein catabolic process	EC:3.4.25	Acting on peptide bonds (peptidases)	IPR016295 (PIRSF); IPR001353 (PFAM); IPR029055 (G3DSA:3.60.20.GENE3D); IPR016295 (PTHR11599:PANTHER); PTHR11599 (PANTHER); IPR023333 (PROSITE_PROFILES); IPR016295 (CDD); IPR029055 (SUPERFAMILY)	F:GO:0004298; C:GO:0005839; P:GO:0051603	F:threonine-type endopeptidase activity; C:proteasome core complex; P:proteolysis involved in cellular protein catabolic process
EV_DN69749_c0_g1_i5	20S proteasome subunit PBA1	642	20	2.22e-26	99.91	10	F:GO:0004298; C:GO:0005634; C:GO:0005774; C:GO:0005829; P:GO:0009651; P:GO:0010043; P:GO:0010363; P:GO:0010499; C:GO:0019774; P:GO:0043161	F:threonine-type endopeptidase activity; C:nucleus; C:vacuolar membrane; C:cytosol; P:response to salt stress; P:response to zinc ion; P:regulation of plant-type hypersensitive response; P:proteasomal ubiquitin-independent protein catabolic process; C:proteasome core complex, beta-subunit complex; P:proteasome-mediated ubiquitin-dependent protein catabolic process	EC:3.4.25	Acting on peptide bonds (peptidases)	IPR029055 (G3DSA:3.60.20.GENE3D); IPR001353 (PFAM); PTHR11599:SF102 (PANTHER); PTHR11599 (PANTHER); IPR029055 (SUPERFAMILY)	F:GO:0004298; C:GO:0005839; P:GO:0051603	F:threonine-type endopeptidase activity; C:proteasome core complex; P:proteolysis involved in cellular protein catabolic process
EV_DN69749_c0_g1_i6	20S proteasome subunit PBA1	688	20	3.22e-26	99.91	10	F:GO:0004298; C:GO:0005634; C:GO:0005774; C:GO:0005829; P:GO:0009651; P:GO:0010043; P:GO:0010363; P:GO:0010499; C:GO:0019774; P:GO:0043161	F:threonine-type endopeptidase activity; C:nucleus; C:vacuolar membrane; C:cytosol; P:response to salt stress; P:response to zinc ion; P:regulation of plant-type hypersensitive response; P:proteasomal ubiquitin-independent protein catabolic process; C:proteasome core complex, beta-subunit complex; P:proteasome-mediated ubiquitin-dependent protein catabolic process	EC:3.4.25	Acting on peptide bonds (peptidases)	IPR029055 (G3DSA:3.60.20.GENE3D); IPR001353 (PFAM); PTHR11599:SF102 (PANTHER); PTHR11599 (PANTHER); IPR029055 (SUPERFAMILY)	F:GO:0004298; C:GO:0005839; P:GO:0051603	F:threonine-type endopeptidase activity; C:proteasome core complex; P:proteolysis involved in cellular protein catabolic process
EV_DN69749_c0_g1_i4	20S proteasome subunit PBA1	798	20	1.98e-129	93.25	10	F:GO:0004298; C:GO:0005634; C:GO:0005774; C:GO:0005829; P:GO:0009651; P:GO:0010043; P:GO:0010363; P:GO:0010499; C:GO:0019774; P:GO:0043161	F:threonine-type endopeptidase activity; C:nucleus; C:vacuolar membrane; C:cytosol; P:response to salt stress; P:response to zinc ion; P:regulation of plant-type hypersensitive response; P:proteasomal ubiquitin-independent protein catabolic process; C:proteasome core complex, beta-subunit complex; P:proteasome-mediated ubiquitin-dependent protein catabolic process	EC:3.4.25	Acting on peptide bonds (peptidases)	IPR000243 (PRINTS); IPR001353 (PFAM); IPR029055 (G3DSA:3.60.20.GENE3D); PTHR11599:SF100 (PANTHER); PTHR11599 (PANTHER); IPR023333 (PROSITE_PROFILES); cd03762 (CDD); IPR029055 (SUPERFAMILY)	F:GO:0004175; F:GO:0004298; C:GO:0005839; P:GO:0051603	F:endopeptidase activity; F:threonine-type endopeptidase activity; C:proteasome core complex; P:proteolysis involved in cellular protein catabolic process
EV_DN69749_c0_g1_i3	20S proteasome subunit PBA1	1772	20	2.35e-24	99.91	10	F:GO:0004298; C:GO:0005634; C:GO:0005774; C:GO:0005829; P:GO:0009651; P:GO:0010043; P:GO:0010363; P:GO:0010499; C:GO:0019774; P:GO:0043161	F:threonine-type endopeptidase activity; C:nucleus; C:vacuolar membrane; C:cytosol; P:response to salt stress; P:response to zinc ion; P:regulation of plant-type hypersensitive response; P:proteasomal ubiquitin-independent protein catabolic process; C:proteasome core complex, beta-subunit complex; P:proteasome-mediated ubiquitin-dependent protein catabolic process	EC:3.4.25	Acting on peptide bonds (peptidases)	IPR029055 (G3DSA:3.60.20.GENE3D); IPR001353 (PFAM); PTHR11599 (PANTHER); PTHR11599:SF102 (PANTHER); IPR029055 (SUPERFAMILY)	F:GO:0004298; C:GO:0005839; P:GO:0051603	F:threonine-type endopeptidase activity; C:proteasome core complex; P:proteolysis involved in cellular protein catabolic process
EV_DN102951_c0_g1_i1	20S proteasome subunit PBA1	276	20	2.92e-47	94.33	10	F:GO:0004298; C:GO:0005634; C:GO:0005774; C:GO:0005829; P:GO:0009651; P:GO:0010043; P:GO:0010363; P:GO:0010499; C:GO:0019774; P:GO:0043161	F:threonine-type endopeptidase activity; C:nucleus; C:vacuolar membrane; C:cytosol; P:response to salt stress; P:response to zinc ion; P:regulation of plant-type hypersensitive response; P:proteasomal ubiquitin-independent protein catabolic process; C:proteasome core complex, beta-subunit complex; P:proteasome-mediated ubiquitin-dependent protein catabolic process	EC:3.4.25	Acting on peptide bonds (peptidases)	IPR000243 (PRINTS); IPR001353 (PFAM); IPR029055 (G3DSA:3.60.20.GENE3D); PTHR11599 (PANTHER); PTHR11599:SF100 (PANTHER); IPR029055 (SUPERFAMILY)	F:GO:0004175; F:GO:0004298; C:GO:0005839; P:GO:0051603	F:endopeptidase activity; F:threonine-type endopeptidase activity; C:proteasome core complex; P:proteolysis involved in cellular protein catabolic process
EV_DN69749_c0_g1_i7	20S proteasome subunit PBA1	362	20	1.3e-27	99.91	10	F:GO:0004298; C:GO:0005634; C:GO:0005774; C:GO:0005829; P:GO:0009651; P:GO:0010043; P:GO:0010363; P:GO:0010499; C:GO:0019774; P:GO:0043161	F:threonine-type endopeptidase activity; C:nucleus; C:vacuolar membrane; C:cytosol; P:response to salt stress; P:response to zinc ion; P:regulation of plant-type hypersensitive response; P:proteasomal ubiquitin-independent protein catabolic process; C:proteasome core complex, beta-subunit complex; P:proteasome-mediated ubiquitin-dependent protein catabolic process	EC:3.4.25	Acting on peptide bonds (peptidases)	IPR029055 (G3DSA:3.60.20.GENE3D); IPR001353 (PFAM); PTHR11599 (PANTHER); PTHR11599:SF102 (PANTHER); IPR029055 (SUPERFAMILY)	F:GO:0004298; C:GO:0005839; P:GO:0051603	F:threonine-type endopeptidase activity; C:proteasome core complex; P:proteolysis involved in cellular protein catabolic process
EV_DN80411_c0_g1_i1	20S-pre-rRNA D-site endonuclease nob1	255	20	1.34e-26	74.89	6	P:GO:0000469; F:GO:0004521; P:GO:0030490; C:GO:0030688; F:GO:0046872; P:GO:0090502	P:cleavage involved in rRNA processing; F:endoribonuclease activity; P:maturation of SSU-rRNA; C:preribosome, small subunit precursor; F:metal ion binding; P:RNA phosphodiester bond hydrolysis, endonucleolytic			mobidb-lite (MOBIDB_LITE); mobidb-lite (MOBIDB_LITE)	no GO terms	no GO terms
EV_DN57373_c0_g1_i1	21 kDa -like	1100	20	4.74e-58	74.94	2	F:GO:0004857; C:GO:0009536	F:enzyme inhibitor activity; C:plastid			IPR006501 (SMART); IPR006501 (TIGRFAM); G3DSA:1.20.140.40 (GENE3D); IPR006501 (PFAM); PTHR31080:SF47 (PANTHER); PTHR31080 (PANTHER); cd15798 (CDD); IPR006501 (SUPERFAMILY)	F:GO:0004857	F:enzyme inhibitor activity
EV_DN67352_c0_g3_i1	21 kDa protein	1351	20	1.42e-44	63.62	4	F:GO:0004857; C:GO:0016020; C:GO:0016021; P:GO:0043086	F:enzyme inhibitor activity; C:membrane; C:integral component of membrane; P:negative regulation of catalytic activity			IPR006501 (SMART); IPR035513 (G3DSA:1.20.140.GENE3D); IPR006501 (TIGRFAM); IPR006501 (PFAM); PTHR31080:SF60 (PANTHER); PTHR31080 (PANTHER); cd15798 (CDD); IPR035513 (SUPERFAMILY)	F:GO:0004857	F:enzyme inhibitor activity
EV_DN57933_c0_g1_i1	21 kDa protein-like	449	20	8.94e-12	70.26	2	F:GO:0004857; P:GO:0043086	F:enzyme inhibitor activity; P:negative regulation of catalytic activity			IPR006501 (PFAM); IPR035513 (G3DSA:1.20.140.GENE3D); IPR006501 (TIGRFAM); PTHR31080:SF19 (PANTHER); PTHR31080 (PANTHER); cd15798 (CDD); IPR035513 (SUPERFAMILY)	F:GO:0004857	F:enzyme inhibitor activity
EV_DN85052_c0_g1_i1	21 kDa protein-like	468	20	1.05e-32	58.64	4	F:GO:0004857; P:GO:0010214; P:GO:0043086; F:GO:0046910	F:enzyme inhibitor activity; P:seed coat development; P:negative regulation of catalytic activity; F:pectinesterase inhibitor activity			IPR006501 (PFAM); IPR035513 (G3DSA:1.20.140.GENE3D); IPR006501 (TIGRFAM); PTHR31080:SF16 (PANTHER); PTHR31080 (PANTHER); cd15798 (CDD); IPR035513 (SUPERFAMILY)	F:GO:0004857	F:enzyme inhibitor activity
EV_DN70387_c0_g2_i1	21 kDa protein-like	261	20	2.42e-08	73.26	2	F:GO:0004857; P:GO:0043086	F:enzyme inhibitor activity; P:negative regulation of catalytic activity			IPR006501 (PFAM); PTHR31080:SF31 (PANTHER); PTHR31080 (PANTHER); IPR035513 (SUPERFAMILY)	F:GO:0004857	F:enzyme inhibitor activity
EV_DN66286_c0_g1_i1	21 kDa protein-like	937	20	9.07e-33	58.82	2	F:GO:0004857; P:GO:0043086	F:enzyme inhibitor activity; P:negative regulation of catalytic activity			IPR006501 (SMART); IPR035513 (G3DSA:1.20.140.GENE3D); IPR006501 (TIGRFAM); IPR006501 (PFAM); PTHR31080:SF10 (PANTHER); PTHR31080 (PANTHER); cd15798 (CDD); IPR035513 (SUPERFAMILY)	F:GO:0004857	F:enzyme inhibitor activity
EV_DN46054_c0_g2_i1	21 kDa protein-like	325	20	1.09e-09	73.38	2	F:GO:0004857; P:GO:0043086	F:enzyme inhibitor activity; P:negative regulation of catalytic activity			no IPS match	no IPS match	no IPS match
EV_DN46054_c0_g1_i1	21 kDa protein-like	404	20	6.4e-14	74.31	3	F:GO:0004857; P:GO:0043086; P:GO:0071669	F:enzyme inhibitor activity; P:negative regulation of catalytic activity; P:plant-type cell wall organization or biogenesis			no IPS match	no IPS match	no IPS match
EV_DN71263_c0_g1_i6	22.0 kDa class IV heat shock protein precursor	646	20	7.64e-47	84.15	8	C:GO:0005788; P:GO:0006457; P:GO:0009408; P:GO:0009651; P:GO:0042542; F:GO:0043621; F:GO:0051082; P:GO:0051259	C:endoplasmic reticulum lumen; P:protein folding; P:response to heat; P:response to salt stress; P:response to hydrogen peroxide; F:protein self-association; F:unfolded protein binding; P:protein complex oligomerization			IPR008978 (G3DSA:2.60.40.GENE3D); IPR002068 (PFAM); mobidb-lite (MOBIDB_LITE); PTHR11527:SF135 (PANTHER); IPR031107 (PANTHER); IPR002068 (PROSITE_PROFILES); IPR008978 (SUPERFAMILY)	no GO terms	no GO terms
EV_DN71263_c0_g1_i8	22.0 kDa class IV heat shock protein precursor	697	20	7.08e-46	85.47	8	C:GO:0005788; P:GO:0006457; P:GO:0009408; P:GO:0009651; P:GO:0042542; F:GO:0043621; F:GO:0051082; P:GO:0051259	C:endoplasmic reticulum lumen; P:protein folding; P:response to heat; P:response to salt stress; P:response to hydrogen peroxide; F:protein self-association; F:unfolded protein binding; P:protein complex oligomerization			IPR008978 (G3DSA:2.60.40.GENE3D); IPR002068 (PFAM); mobidb-lite (MOBIDB_LITE); PTHR11527:SF135 (PANTHER); IPR031107 (PANTHER); IPR002068 (PROSITE_PROFILES); IPR008978 (SUPERFAMILY)	no GO terms	no GO terms
EV_DN71263_c0_g1_i10	22.0 kDa class IV heat shock protein precursor	948	20	7.82e-16	68.04	8	C:GO:0005783; P:GO:0006457; P:GO:0009408; P:GO:0009651; P:GO:0042542; F:GO:0043621; F:GO:0051082; P:GO:0051259	C:endoplasmic reticulum; P:protein folding; P:response to heat; P:response to salt stress; P:response to hydrogen peroxide; F:protein self-association; F:unfolded protein binding; P:protein complex oligomerization			PTHR11527:SF135 (PANTHER); IPR031107 (PANTHER)	no GO terms	no GO terms
EV_DN45696_c0_g2_i1	22.0 kDa class IV heat shock protein precursor	262	20	2.04e-20	84.19	8	C:GO:0005788; P:GO:0006457; P:GO:0009408; P:GO:0009651; P:GO:0042542; F:GO:0043621; F:GO:0051082; P:GO:0051259	C:endoplasmic reticulum lumen; P:protein folding; P:response to heat; P:response to salt stress; P:response to hydrogen peroxide; F:protein self-association; F:unfolded protein binding; P:protein complex oligomerization			IPR008978 (G3DSA:2.60.40.GENE3D); PTHR11527:SF135 (PANTHER); IPR031107 (PANTHER); IPR008978 (SUPERFAMILY)	no GO terms	no GO terms
EV_DN19774_c0_g1_i1	22.0 kDa class IV heat shock protein precursor	341	20	0.000182	92.18	9	P:GO:0000302; C:GO:0005783; P:GO:0006457; P:GO:0009408; P:GO:0009651; P:GO:0042542; F:GO:0043621; F:GO:0051082; P:GO:0051259	P:response to reactive oxygen species; C:endoplasmic reticulum; P:protein folding; P:response to heat; P:response to salt stress; P:response to hydrogen peroxide; F:protein self-association; F:unfolded protein binding; P:protein complex oligomerization			no IPS match	no IPS match	no IPS match
EV_DN71263_c0_g1_i9	22.0 kDa class IV heat shock protein-like	1162	20	4.41e-32	92.88	2	C:GO:0005783; P:GO:0009408	C:endoplasmic reticulum; P:response to heat			IPR008978 (G3DSA:2.60.40.GENE3D); IPR002068 (PFAM); PTHR11527:SF135 (PANTHER); IPR031107 (PANTHER); IPR002068 (PROSITE_PROFILES); IPR008978 (SUPERFAMILY)	no GO terms	no GO terms
EV_DN71263_c0_g1_i4	22.7 kDa class IV heat shock protein	1065	20	2.98e-31	89.22	8	C:GO:0005788; P:GO:0006457; P:GO:0009408; P:GO:0009651; P:GO:0042542; F:GO:0043621; F:GO:0051082; P:GO:0051259	C:endoplasmic reticulum lumen; P:protein folding; P:response to heat; P:response to salt stress; P:response to hydrogen peroxide; F:protein self-association; F:unfolded protein binding; P:protein complex oligomerization			IPR008978 (G3DSA:2.60.40.GENE3D); IPR002068 (PFAM); PTHR11527:SF135 (PANTHER); IPR031107 (PANTHER); IPR002068 (PROSITE_PROFILES); IPR008978 (SUPERFAMILY)	no GO terms	no GO terms
EV_DN71263_c0_g1_i2	22.7 kDa class IV heat shock protein	1076	20	3.17e-31	89.22	8	C:GO:0005788; P:GO:0006457; P:GO:0009408; P:GO:0009651; P:GO:0042542; F:GO:0043621; F:GO:0051082; P:GO:0051259	C:endoplasmic reticulum lumen; P:protein folding; P:response to heat; P:response to salt stress; P:response to hydrogen peroxide; F:protein self-association; F:unfolded protein binding; P:protein complex oligomerization			IPR008978 (G3DSA:2.60.40.GENE3D); IPR002068 (PFAM); PTHR11527:SF135 (PANTHER); IPR031107 (PANTHER); IPR002068 (PROSITE_PROFILES); IPR008978 (SUPERFAMILY)	no GO terms	no GO terms
EV_DN71263_c0_g1_i5	22.7 kDa class IV heat shock protein	1151	20	4.54e-31	89.22	8	C:GO:0005788; P:GO:0006457; P:GO:0009408; P:GO:0009651; P:GO:0042542; F:GO:0043621; F:GO:0051082; P:GO:0051259	C:endoplasmic reticulum lumen; P:protein folding; P:response to heat; P:response to salt stress; P:response to hydrogen peroxide; F:protein self-association; F:unfolded protein binding; P:protein complex oligomerization			IPR008978 (G3DSA:2.60.40.GENE3D); IPR002068 (PFAM); PTHR11527:SF135 (PANTHER); IPR031107 (PANTHER); IPR002068 (PROSITE_PROFILES); IPR008978 (SUPERFAMILY)	no GO terms	no GO terms
EV_DN71263_c0_g1_i3	22.7 kDa class IV heat shock protein	734	20	1.78e-44	87.37	8	C:GO:0005788; P:GO:0006457; P:GO:0009408; P:GO:0009651; P:GO:0042542; F:GO:0043621; F:GO:0051082; P:GO:0051259	C:endoplasmic reticulum lumen; P:protein folding; P:response to heat; P:response to salt stress; P:response to hydrogen peroxide; F:protein self-association; F:unfolded protein binding; P:protein complex oligomerization			IPR002068 (PFAM); IPR008978 (G3DSA:2.60.40.GENE3D); PTHR11527:SF135 (PANTHER); IPR031107 (PANTHER); IPR002068 (PROSITE_PROFILES); IPR008978 (SUPERFAMILY)	no GO terms	no GO terms
EV_DN71263_c0_g1_i7	22.7 kDa class IV heat shock protein	745	20	2e-44	87.37	8	C:GO:0005788; P:GO:0006457; P:GO:0009408; P:GO:0009651; P:GO:0042542; F:GO:0043621; F:GO:0051082; P:GO:0051259	C:endoplasmic reticulum lumen; P:protein folding; P:response to heat; P:response to salt stress; P:response to hydrogen peroxide; F:protein self-association; F:unfolded protein binding; P:protein complex oligomerization			IPR002068 (PFAM); IPR008978 (G3DSA:2.60.40.GENE3D); PTHR11527:SF135 (PANTHER); IPR031107 (PANTHER); IPR002068 (PROSITE_PROFILES); IPR008978 (SUPERFAMILY)	no GO terms	no GO terms
EV_DN39105_c0_g1_i1	23S rRNA (adenine(2503)-C(2))-methyltransferase RlmN	293	20	5.66e-55	90.46	9	F:GO:0000049; F:GO:0002935; C:GO:0005737; F:GO:0019843; P:GO:0030488; F:GO:0046872; F:GO:0051539; F:GO:0070040; P:GO:0070475	F:tRNA binding; F:tRNA (adenine-C2-)-methyltransferase activity; C:cytoplasm; F:rRNA binding; P:tRNA methylation; F:metal ion binding; F:4 iron, 4 sulfur cluster binding; F:rRNA (adenine-C2-)-methyltransferase activity; P:rRNA base methylation	EC:2.1.1.192	23S rRNA (adenine(2503)-C(2))-methyltransferase	no IPS match	no IPS match	no IPS match
EV_DN82820_c0_g1_i1	23S rRNA (guanine-N-2-) -methyltransferase rlmL	266	6	2.29328	53.02	26	F:GO:0000155; P:GO:0000160; F:GO:0000166; F:GO:0003676; F:GO:0003723; F:GO:0004673; F:GO:0005524; C:GO:0005622; C:GO:0005737; P:GO:0006364; P:GO:0007165; F:GO:0008168; F:GO:0008990; C:GO:0016020; C:GO:0016021; F:GO:0016301; P:GO:0016310; F:GO:0016740; F:GO:0016772; P:GO:0018106; P:GO:0023014; P:GO:0031167; P:GO:0032259; F:GO:0052915; F:GO:0070043; P:GO:0070476	F:phosphorelay sensor kinase activity; P:phosphorelay signal transduction system; F:nucleotide binding; F:nucleic acid binding; F:RNA binding; F:protein histidine kinase activity; F:ATP binding; C:intracellular; C:cytoplasm; P:rRNA processing; P:signal transduction; F:methyltransferase activity; F:rRNA (guanine-N2-)-methyltransferase activity; C:membrane; C:integral component of membrane; F:kinas…			no IPS match	no IPS match	no IPS match
EV_DN79307_c1_g1_i4	23S rRNA (Uracil-5-)-methyltransferase	1628	20	0	83.15	3	P:GO:0001510; P:GO:0006396; F:GO:0008173	P:RNA methylation; P:RNA processing; F:RNA methyltransferase activity			G3DSA:3.40.50.150 (GENE3D); PF03602 (PFAM); G3DSA:3.40.50.150 (GENE3D); G3DSA:3.40.1350.30 (GENE3D); mobidb-lite (MOBIDB_LITE); IPR010280 (PANTHER); PTHR11061:SF29 (PANTHER); IPR010280 (PROSITE_PROFILES); cd02440 (CDD); IPR029063 (SUPERFAMILY)	P:GO:0006396; F:GO:0008173	P:RNA processing; F:RNA methyltransferase activity
EV_DN20607_c0_g1_i1	23S rRNA m(5)U1939 methyltransferase	280	13	0.000118	62.28	16	F:GO:0003723; F:GO:0005506; P:GO:0006364; P:GO:0006396; F:GO:0008168; F:GO:0008173; F:GO:0008270; C:GO:0016020; C:GO:0016021; F:GO:0016740; P:GO:0031167; P:GO:0032259; F:GO:0046872; F:GO:0051536; F:GO:0051539; F:GO:0070041	F:RNA binding; F:iron ion binding; P:rRNA processing; P:RNA processing; F:methyltransferase activity; F:RNA methyltransferase activity; F:zinc ion binding; C:membrane; C:integral component of membrane; F:transferase activity; P:rRNA methylation; P:methylation; F:metal ion binding; F:iron-sulfur cluster binding; F:4 iron, 4 sulfur cluster binding; F:rRNA (uridine-C5-)-methyltransferase activity			no IPS match	no IPS match	no IPS match
EV_DN116509_c0_g1_i1	23S rRNA pseudouridylate synthase C	252	12	0.710199	55.59	14	P:GO:0001522; F:GO:0003723; F:GO:0004497; F:GO:0005506; P:GO:0009451; F:GO:0009982; C:GO:0016020; F:GO:0016491; F:GO:0016705; F:GO:0016709; F:GO:0016853; F:GO:0020037; F:GO:0046872; P:GO:0055114	P:pseudouridine synthesis; F:RNA binding; F:monooxygenase activity; F:iron ion binding; P:RNA modification; F:pseudouridine synthase activity; C:membrane; F:oxidoreductase activity; F:oxidoreductase activity, acting on paired donors, with incorporation or reduction of molecular oxygen; F:oxidoreductase activity, acting on paired donors, with incorporation or reduction of molecular oxygen, NAD(P)H…			mobidb-lite (MOBIDB_LITE)	no GO terms	no GO terms
EV_DN101584_c0_g1_i1	24-methylenesterol C-methyltransferase 2	348	20	2.67e-58	86.5	5	C:GO:0016021; P:GO:0016126; F:GO:0030797; P:GO:0032259; P:GO:0090378	C:integral component of membrane; P:sterol biosynthetic process; F:24-methylenesterol C-methyltransferase activity; P:methylation; P:seed trichome elongation	EC:2.1.1.143	24-methylenesterol C-methyltransferase	G3DSA:3.40.50.150 (GENE3D); IPR013216 (PFAM); PTHR44742 (PANTHER); PTHR44742:SF2 (PANTHER); IPR030384 (PROSITE_PROFILES); cd02440 (CDD); IPR029063 (SUPERFAMILY)	P:GO:0008152; F:GO:0008168	P:metabolic process; F:methyltransferase activity
EV_DN78446_c0_g5_i2	24-methylenesterol C-methyltransferase 2	2046	20	0	90.86	5	C:GO:0005737; C:GO:0016021; P:GO:0016126; F:GO:0030797; P:GO:0032259	C:cytoplasm; C:integral component of membrane; P:sterol biosynthetic process; F:24-methylenesterol C-methyltransferase activity; P:methylation	EC:2.1.1.143	24-methylenesterol C-methyltransferase	IPR013705 (PFAM); IPR013216 (PFAM); G3DSA:3.40.50.150 (GENE3D); PTHR44742:SF2 (PANTHER); PTHR44742 (PANTHER); IPR030384 (PROSITE_PROFILES); cd02440 (CDD); IPR029063 (SUPERFAMILY)	P:GO:0006694; P:GO:0008152; F:GO:0008168	P:steroid biosynthetic process; P:metabolic process; F:methyltransferase activity
EV_DN73407_c2_g1_i4	25.3 kDa vesicle transport protein	1889	20	2.58e-28	87.83	11	C:GO:0000139; F:GO:0005484; C:GO:0005789; C:GO:0005793; C:GO:0005886; P:GO:0006888; P:GO:0006890; C:GO:0012507; C:GO:0016021; C:GO:0031201; P:GO:0048280	C:Golgi membrane; F:SNAP receptor activity; C:endoplasmic reticulum membrane; C:endoplasmic reticulum-Golgi intermediate compartment; C:plasma membrane; P:endoplasmic reticulum to Golgi vesicle-mediated transport; P:retrograde vesicle-mediated transport, Golgi to endoplasmic reticulum; C:ER to Golgi transport vesicle membrane; C:integral component of membrane; C:SNARE complex; P:vesicle fusion wi…			no IPS match	no IPS match	no IPS match
EV_DN73407_c2_g1_i7	25.3 kDa vesicle transport protein	2383	20	2.66e-145	98.28	9	F:GO:0000149; F:GO:0005484; C:GO:0005783; C:GO:0005794; C:GO:0005886; P:GO:0006887; P:GO:0006906; C:GO:0016021; C:GO:0031201	F:SNARE binding; F:SNAP receptor activity; C:endoplasmic reticulum; C:Golgi apparatus; C:plasma membrane; P:exocytosis; P:vesicle fusion; C:integral component of membrane; C:SNARE complex			IPR010908 (SMART); G3DSA:1.20.5.110 (GENE3D); G3DSA:3.30.450.50 (GENE3D); IPR010908 (PFAM); IPR001388 (PFAM); PTHR21136:SF167 (PANTHER); PTHR21136 (PANTHER); IPR001388 (PROSITE_PROFILES); IPR010908 (PROSITE_PROFILES); cd15866 (CDD); SSF58038 (SUPERFAMILY); IPR011012 (SUPERFAMILY)	C:GO:0016021; P:GO:0016192	C:integral component of membrane; P:vesicle-mediated transport
EV_DN73407_c2_g1_i8	25.3 kDa vesicle transport protein-like	578	20	1.65e-06	92.86	15	C:GO:0000139; F:GO:0005484; C:GO:0005783; C:GO:0005789; C:GO:0005793; C:GO:0005794; C:GO:0005886; P:GO:0006888; P:GO:0006890; C:GO:0012507; C:GO:0016020; C:GO:0016021; P:GO:0016192; C:GO:0031201; P:GO:0048280	C:Golgi membrane; F:SNAP receptor activity; C:endoplasmic reticulum; C:endoplasmic reticulum membrane; C:endoplasmic reticulum-Golgi intermediate compartment; C:Golgi apparatus; C:plasma membrane; P:endoplasmic reticulum to Golgi vesicle-mediated transport; P:retrograde vesicle-mediated transport, Golgi to endoplasmic reticulum; C:ER to Golgi transport vesicle membrane; C:membrane; C:integral com…			no IPS match	no IPS match	no IPS match
EV_DN73407_c2_g1_i2	25.3 kDa vesicle transport protein-like	928	20	2.51e-06	93.21	15	C:GO:0000139; F:GO:0005484; C:GO:0005783; C:GO:0005789; C:GO:0005793; C:GO:0005794; C:GO:0005886; P:GO:0006888; P:GO:0006890; C:GO:0012507; C:GO:0016020; C:GO:0016021; P:GO:0016192; C:GO:0031201; P:GO:0048280	C:Golgi membrane; F:SNAP receptor activity; C:endoplasmic reticulum; C:endoplasmic reticulum membrane; C:endoplasmic reticulum-Golgi intermediate compartment; C:Golgi apparatus; C:plasma membrane; P:endoplasmic reticulum to Golgi vesicle-mediated transport; P:retrograde vesicle-mediated transport, Golgi to endoplasmic reticulum; C:ER to Golgi transport vesicle membrane; C:membrane; C:integral com…			no IPS match	no IPS match	no IPS match
EV_DN78219_c0_g5_i9	2'-5'-oligoadenylate synthase 3	328	9	1.07581	59.95	1	F:GO:0003682	F:chromatin binding			mobidb-lite (MOBIDB_LITE); mobidb-lite (MOBIDB_LITE)	no GO terms	no GO terms
EV_DN74967_c2_g1_i4	25S rRNA (cytosine-C(5))-methyltransferase nop2	2136	20	2.77e-53	91.75	5	P:GO:0000470; F:GO:0003723; C:GO:0005730; F:GO:0009383; P:GO:0070475	P:maturation of LSU-rRNA; F:RNA binding; C:nucleolus; F:rRNA (cytosine-C5-)-methyltransferase activity; P:rRNA base methylation			IPR023267 (PRINTS); G3DSA:3.40.50.150 (GENE3D); IPR001678 (PFAM); PTHR22807 (PANTHER); PTHR22807:SF30 (PANTHER); IPR001678 (PROSITE_PROFILES); IPR029063 (SUPERFAMILY)	F:GO:0008168	F:methyltransferase activity
EV_DN72875_c1_g5_i1	26.7 kDa heat shock protein, chloroplastic	1230	20	5.71e-68	68.19	1	P:GO:0009408	P:response to heat			IPR008978 (G3DSA:2.60.40.GENE3D); IPR002068 (PFAM); PTHR11527:SF167 (PANTHER); IPR031107 (PANTHER); IPR002068 (PROSITE_PROFILES); cd06464 (CDD); IPR008978 (SUPERFAMILY)	no GO terms	no GO terms
EV_DN151384_c0_g1_i1	26S protease regulatory subunit 10B	1142	20	0	91.38	11	F:GO:0005524; C:GO:0005634; C:GO:0005829; P:GO:0006289; F:GO:0008233; C:GO:0008540; F:GO:0019904; P:GO:0030433; P:GO:0032968; P:GO:0045899; P:GO:0070682	F:ATP binding; C:nucleus; C:cytosol; P:nucleotide-excision repair; F:peptidase activity; C:proteasome regulatory particle, base subcomplex; F:protein domain specific binding; P:ubiquitin-dependent ERAD pathway; P:positive regulation of transcription elongation from RNA polymerase II promoter; P:positive regulation of RNA polymerase II transcriptional preinitiation complex assembly; P:proteasome r…			IPR003593 (SMART); IPR005937 (TIGRFAM); G3DSA:3.40.50.300 (GENE3D); IPR003959 (PFAM); G3DSA:1.10.8.60 (GENE3D); PTHR23073 (PANTHER); PTHR23073:SF55 (PANTHER); cd00009 (CDD); IPR027417 (SUPERFAMILY)	F:GO:0005524; C:GO:0005737; F:GO:0016787; P:GO:0030163	F:ATP binding; C:cytoplasm; F:hydrolase activity; P:protein catabolic process
EV_DN74229_c2_g2_i5	26S protease regulatory subunit 6A homolog	1636	20	0	99.31	8	F:GO:0005524; C:GO:0005634; C:GO:0005737; F:GO:0008233; C:GO:0008540; F:GO:0036402; P:GO:0045899; P:GO:1901800	F:ATP binding; C:nucleus; C:cytoplasm; F:peptidase activity; C:proteasome regulatory particle, base subcomplex; F:proteasome-activating ATPase activity; P:positive regulation of RNA polymerase II transcriptional preinitiation complex assembly; P:positive regulation of proteasomal protein catabolic process	EC:3.6.1.3; EC:3.6.1.15	Adenosinetriphosphatase; Nucleoside-triphosphate phosphatase	IPR003593 (SMART); G3DSA:1.10.8.60 (GENE3D); G3DSA:2.40.50.140 (GENE3D); IPR005937 (TIGRFAM); IPR003959 (PFAM); G3DSA:3.40.50.300 (GENE3D); mobidb-lite (MOBIDB_LITE); PTHR23073 (PANTHER); IPR035254 (PTHR23073:PANTHER); cd00009 (CDD); IPR027417 (SUPERFAMILY)	F:GO:0005524; C:GO:0005737; F:GO:0016787; P:GO:0030163; F:GO:0036402	F:ATP binding; C:cytoplasm; F:hydrolase activity; P:protein catabolic process; F:proteasome-activating ATPase activity
EV_DN74229_c2_g2_i8	26S protease regulatory subunit 6A homolog	1765	20	0	89.85	9	F:GO:0005524; C:GO:0005737; F:GO:0008233; C:GO:0008540; F:GO:0008568; F:GO:0036402; P:GO:0045899; P:GO:0051013; P:GO:1901800	F:ATP binding; C:cytoplasm; F:peptidase activity; C:proteasome regulatory particle, base subcomplex; F:microtubule-severing ATPase activity; F:proteasome-activating ATPase activity; P:positive regulation of RNA polymerase II transcriptional preinitiation complex assembly; P:microtubule severing; P:positive regulation of proteasomal protein catabolic process	EC:3.6.1.3; EC:3.6.1.15; EC:3.6.4.3	Adenosinetriphosphatase; Nucleoside-triphosphate phosphatase; Microtubule-severing ATPase	IPR003593 (SMART); G3DSA:2.40.50.140 (GENE3D); IPR003959 (PFAM); G3DSA:3.40.50.300 (GENE3D); mobidb-lite (MOBIDB_LITE); IPR035254 (PTHR23073:PANTHER); PTHR23073 (PANTHER); cd00009 (CDD); IPR027417 (SUPERFAMILY)	F:GO:0005524; F:GO:0036402	F:ATP binding; F:proteasome-activating ATPase activity
EV_DN74229_c2_g2_i6	26S protease regulatory subunit 6A homolog	1991	20	0	89.85	9	F:GO:0005524; C:GO:0005737; F:GO:0008233; C:GO:0008540; F:GO:0008568; F:GO:0036402; P:GO:0045899; P:GO:0051013; P:GO:1901800	F:ATP binding; C:cytoplasm; F:peptidase activity; C:proteasome regulatory particle, base subcomplex; F:microtubule-severing ATPase activity; F:proteasome-activating ATPase activity; P:positive regulation of RNA polymerase II transcriptional preinitiation complex assembly; P:microtubule severing; P:positive regulation of proteasomal protein catabolic process	EC:3.6.1.3; EC:3.6.1.15; EC:3.6.4.3	Adenosinetriphosphatase; Nucleoside-triphosphate phosphatase; Microtubule-severing ATPase	IPR003593 (SMART); IPR003959 (PFAM); G3DSA:2.40.50.140 (GENE3D); G3DSA:3.40.50.300 (GENE3D); PTHR23073 (PANTHER); IPR035254 (PTHR23073:PANTHER); cd00009 (CDD); IPR027417 (SUPERFAMILY)	F:GO:0005524; F:GO:0036402	F:ATP binding; F:proteasome-activating ATPase activity
EV_DN74229_c2_g3_i1	26S protease regulatory subunit 6A homolog	907	20	4.89e-06	95.32	21	F:GO:0000166; C:GO:0000502; F:GO:0003824; F:GO:0005524; C:GO:0005634; C:GO:0005737; P:GO:0006508; F:GO:0008233; C:GO:0008540; F:GO:0008568; F:GO:0010181; F:GO:0016491; F:GO:0016740; F:GO:0016765; F:GO:0016787; P:GO:0030163; F:GO:0036402; P:GO:0045899; P:GO:0051013; P:GO:0055114; P:GO:1901800	F:nucleotide binding; C:proteasome complex; F:catalytic activity; F:ATP binding; C:nucleus; C:cytoplasm; P:proteolysis; F:peptidase activity; C:proteasome regulatory particle, base subcomplex; F:microtubule-severing ATPase activity; F:FMN binding; F:oxidoreductase activity; F:transferase activity; F:transferase activity, transferring alkyl or aryl (other than methyl) groups; F:hydrolase activity;…			no IPS match	no IPS match	no IPS match
EV_DN74229_c2_g2_i2	26S protease regulatory subunit 6A homolog	1827	20	0	99.6	8	F:GO:0005524; C:GO:0005634; C:GO:0005737; F:GO:0008233; C:GO:0008540; F:GO:0036402; P:GO:0045899; P:GO:1901800	F:ATP binding; C:nucleus; C:cytoplasm; F:peptidase activity; C:proteasome regulatory particle, base subcomplex; F:proteasome-activating ATPase activity; P:positive regulation of RNA polymerase II transcriptional preinitiation complex assembly; P:positive regulation of proteasomal protein catabolic process	EC:3.6.1.3; EC:3.6.1.15	Adenosinetriphosphatase; Nucleoside-triphosphate phosphatase	IPR003593 (SMART); IPR005937 (TIGRFAM); G3DSA:1.10.8.60 (GENE3D); IPR003959 (PFAM); G3DSA:3.40.50.300 (GENE3D); G3DSA:2.40.50.140 (GENE3D); IPR035254 (PTHR23073:PANTHER); PTHR23073 (PANTHER); cd00009 (CDD); IPR027417 (SUPERFAMILY)	F:GO:0005524; C:GO:0005737; F:GO:0016787; P:GO:0030163; F:GO:0036402	F:ATP binding; C:cytoplasm; F:hydrolase activity; P:protein catabolic process; F:proteasome-activating ATPase activity
EV_DN74229_c2_g2_i7	26S protease regulatory subunit 6A homolog	2798	20	0	99.49	10	F:GO:0005524; F:GO:0008233; C:GO:0008540; F:GO:0017025; P:GO:0030433; C:GO:0031595; C:GO:0031597; F:GO:0036402; P:GO:0045899; P:GO:1901800	F:ATP binding; F:peptidase activity; C:proteasome regulatory particle, base subcomplex; F:TBP-class protein binding; P:ubiquitin-dependent ERAD pathway; C:nuclear proteasome complex; C:cytosolic proteasome complex; F:proteasome-activating ATPase activity; P:positive regulation of RNA polymerase II transcriptional preinitiation complex assembly; P:positive regulation of proteasomal protein catabol…	EC:3.6.1.3; EC:3.6.1.15	Adenosinetriphosphatase; Nucleoside-triphosphate phosphatase	IPR003593 (SMART); IPR003959 (PFAM); G3DSA:1.10.8.60 (GENE3D); IPR005937 (TIGRFAM); G3DSA:2.40.50.140 (GENE3D); G3DSA:3.40.50.300 (GENE3D); IPR035254 (PTHR23073:PANTHER); PTHR23073 (PANTHER); cd00009 (CDD); IPR027417 (SUPERFAMILY)	F:GO:0005524; C:GO:0005737; F:GO:0016787; P:GO:0030163; F:GO:0036402	F:ATP binding; C:cytoplasm; F:hydrolase activity; P:protein catabolic process; F:proteasome-activating ATPase activity
EV_DN74229_c2_g2_i3	26S protease regulatory subunit 6A homolog	2909	20	0	99.49	10	F:GO:0005524; F:GO:0008233; C:GO:0008540; F:GO:0017025; P:GO:0030433; C:GO:0031595; C:GO:0031597; F:GO:0036402; P:GO:0045899; P:GO:1901800	F:ATP binding; F:peptidase activity; C:proteasome regulatory particle, base subcomplex; F:TBP-class protein binding; P:ubiquitin-dependent ERAD pathway; C:nuclear proteasome complex; C:cytosolic proteasome complex; F:proteasome-activating ATPase activity; P:positive regulation of RNA polymerase II transcriptional preinitiation complex assembly; P:positive regulation of proteasomal protein catabol…	EC:3.6.1.3; EC:3.6.1.15	Adenosinetriphosphatase; Nucleoside-triphosphate phosphatase	IPR003593 (SMART); IPR003959 (PFAM); G3DSA:1.10.8.60 (GENE3D); IPR005937 (TIGRFAM); G3DSA:2.40.50.140 (GENE3D); G3DSA:3.40.50.300 (GENE3D); IPR035254 (PTHR23073:PANTHER); PTHR23073 (PANTHER); cd00009 (CDD); IPR027417 (SUPERFAMILY)	F:GO:0005524; C:GO:0005737; F:GO:0016787; P:GO:0030163; F:GO:0036402	F:ATP binding; C:cytoplasm; F:hydrolase activity; P:protein catabolic process; F:proteasome-activating ATPase activity
EV_DN123727_c0_g1_i1	26S protease regulatory subunit 6A homolog A-like	329	20	3.68e-58	96.78	15	F:GO:0005515; F:GO:0005524; C:GO:0005634; C:GO:0005737; C:GO:0005886; F:GO:0008233; C:GO:0008540; F:GO:0008568; P:GO:0009553; P:GO:0009555; P:GO:0010255; F:GO:0036402; P:GO:0045899; P:GO:0051013; P:GO:1901800	F:protein binding; F:ATP binding; C:nucleus; C:cytoplasm; C:plasma membrane; F:peptidase activity; C:proteasome regulatory particle, base subcomplex; F:microtubule-severing ATPase activity; P:embryo sac development; P:pollen development; P:glucose mediated signaling pathway; F:proteasome-activating ATPase activity; P:positive regulation of RNA polymerase II transcriptional preinitiation complex a…	EC:3.6.1.3; EC:3.6.1.15; EC:3.6.4.3	Adenosinetriphosphatase; Nucleoside-triphosphate phosphatase; Microtubule-severing ATPase	mobidb-lite (MOBIDB_LITE); IPR035254 (PTHR23073:PANTHER); PTHR23073 (PANTHER)	F:GO:0036402	F:proteasome-activating ATPase activity
EV_DN55277_c0_g1_i1	26S protease regulatory subunit 6b	540	20	1.39e-05	92.86	10	F:GO:0000166; C:GO:0000502; F:GO:0005524; C:GO:0005737; P:GO:0006508; F:GO:0008233; F:GO:0016787; P:GO:0030163; F:GO:0036402; P:GO:1901800	F:nucleotide binding; C:proteasome complex; F:ATP binding; C:cytoplasm; P:proteolysis; F:peptidase activity; F:hydrolase activity; P:protein catabolic process; F:proteasome-activating ATPase activity; P:positive regulation of proteasomal protein catabolic process			no IPS match	no IPS match	no IPS match
[truncated: 325,372+ more rows]
